# Supplementary material for: Genetic insights into across pancreatitis types: the causal influence of immunoglobulin G N-glycosylation variants on disease risk
Source: Front Immunol. 2024 Mar 18;15:1326370. doi: 10.3389/fimmu.2024.1326370 (PMC10986635; doi:10.3389/fimmu.2024.1326370)
Supplement: Supplementary file 1 [file Table_1.xlsx]

## Sheet: Tables
Supplementary Tables
Table S1. Definition and brief descriptions of directly measured and derived IgG N-Glycosylation traits
Table S2. The instrumental variables for IgG N-glycosylation traits
Table S3. Estimated variance explained by SNPs and F statistics
Table S4. The characteristic of instrumental variables in AP outcome.
Table S5. The characteristic of instrumental variables in CP outcome.
Table S6. The characteristic of instrumental variables in AAP outcome.
Table S7. The characteristic of instrumental variables in ACP outcome.
Table S8. The association of genetically predicted IgG N-glycosylation traits with the risk of pancreatitis by IVW.
Table S9. The association of genetically predicted IgG N-glycosylation traits with the risk of pancreatitis by MR-Egger and Weighted Median
Table S10. The Cochran Test of heterogeneity for IgG N-glycosylation traits on acute pancreatitis
Table S11. The leave-one-out analysis for IgG N-glycosylation traits on acute pancreatitis
Table S12. The MR Egger intercepts analysis for IgG N-glycosylation traits on acute pancreatitis
Table S13. The MRPRESSO test for IgG N-glycosylation traits on acute pancreatitis
Table S14. The Cochran Test of heterogeneity for IgG N-glycosylation traits on chronic pancreatitis.
Table S15. The leave-one-out analysis for IgG N-glycosylation traits on chronic pancreatitis.
Table S16. The MR Egger intercepts analysis for IgG N-glycosylation traits on chronic pancreatitis.
Table S17. The MRPRESSO test for IgG N-glycosylation traits on chronic pancreatitis.
Table S18. The Cochran Test of heterogeneity for IgG N-glycosylation traits on alcohol acute pancreatitis.
Table S19. The leave-one-out analysis for IgG N-glycosylation traits on alcohol acute pancreatitis.
Table S20. The MR Egger intercepts analysis for IgG N-glycosylation traits on alcohol acute pancreatitis.
Table S21. The MRPRESSO test for IgG N-glycosylation traits on alcohol acute pancreatitis.
Table S22. The Cochran Test of heterogeneity for IgG N-glycosylation traits on alcohol chronic pancreatitis.
Table S23. The leave-one-out analysis for IgG N-glycosylation traits on alcohol chronic pancreatitis.
Table S24. The MR Egger intercepts analysis for IgG N-glycosylation traits on alcohol chronic pancreatitis.
Table S25. The MRPRESSO test for IgG N-glycosylation traits on alcohol chronic pancreatitis.
Article title: Genetic Insights into Across Pancreatitis Types: The Causal Influence of Immunoglobulin G (IgG) N-glycosylation Variants on Disease Risk.
Journal name: Frontiers in immunology

## Sheet: Table S1
Table S1. Definition and brief descriptions of directly measured and derived IgG N-Glycosylation traits
Directly measured/derived	Group	Edinburgh Code	Zagreb Code	Structure	Description	Formula
23 directly measured traits	Total IgG glycans (neutral + charged)	IGP1	GP1		The percentage of FA1 glycan in total IgG glycans (GP)	GP1 / GP*100
		IGP2	GP2		The percentage of A2 glycan in total IgG glycans (GP)	GP2 / GP*100
		IGP3	GP4		The percentage of FA2 glycan in total IgG glycans (GP)	GP4 / GP*100
		IGP4	GP5		The percentage of M5 glycan in total IgG glycans (GP)	GP5 / GP*100
		IGP5	GP6		The percentage of FA2B glycan in total IgG glycans (GP)	GP6 / GP*100
		IGP6	GP7		The percentage of A2G1 glycan in total IgG glycans (GP)	GP7 / GP*100
		IGP7	GP8		The percentage of FA2[6]G1 glycan in total IgG glycans (GP)	GP8 / GP*100
		IGP8	GP9		The percentage of FA2[3]G1 glycan in total IgG glycans (GP)	GP9 / GP*100
		IGP9	GP10		The percentage of FA2[6]BG1 glycan in total IgG glycans (GP)	GP10 / GP*100
		IGP10	GP11		The percentage of FA2[3]BG1 glycan in total IgG glycans (GP)	GP11 / GP*100
		IGP11	GP12		The percentage of A2G2 glycan in total IgG glycans (GP)	GP12 / GP*100
		IGP12	GP13		The percentage of A2BG2 glycan in total IgG glycans (GP)	GP13 / GP*100
		IGP13	GP14		The percentage of FA2G2 glycan in total IgG glycans (GP)	GP14 / GP*100
		IGP14	GP15		The percentage of FA2BG2 glycan in total IgG glycans (GP)	GP15 / GP*100
		IGP15	GP16		The percentage of FA2G1S1 glycan in total IgG glycans (GP)	GP16 / GP*100
		IGP16	GP17		The percentage of A2G2S1 glycan in total IgG glycans (GP)	GP17/ GP*100
		IGP17	GP18		The percentage of FA2G2S1 glycan in total IgG glycans (GP)	GP18 / GP*100
		IGP18	GP19		The percentage of FA2BG2S1 glycan in total IgG glycans (GP)	GP19 / GP*100
		IGP19	GP20		The percentage of FA2FG2S1 glycan in total IgG glycans (GP)	GP20 / GP*100
		IGP20	GP21		The percentage of A2G2S2 glycan in total IgG glycans (GP)	GP21 / GP*100
		IGP21	GP22		The percentage of A2BG2S2 glycan in total IgG glycans (GP)	GP22 / GP*100
		IGP22	GP23		The percentage of FA2G2S2 glycan in total IgG glycans (GP)	GP23 / GP*100
		IGP23	GP24		The percentage of FA2BG2S2 glycan in total IgG glycans (GP)	GP24 / GP*100
54 derived traits	Total IgG glycans-derived parameters	IGP24	FGS/(FG+FGS)		The percentage of sialylation of fucosylated galactosylated structures without bisecting GlcNAc in total IgG glycans	SUM(GP16 + GP18 + GP23) / SUM(GP16 + GP18 + GP23 + GP8 + GP9 + GP14)*100
		IGP25	FBGS/(FBG+FBGS)		The percentage of sialylation of fucosylated galactosylated structures with bisecting GlcNAc in total IgG glycans	SUM(GP19 + GP24) / SUM(GP19 + GP24 + GP10 + GP11 + GP15)* 100
		IGP26	FGS/(F+FG+FGS)		The percentage of sialylation of all fucosylated structures without bisecting GlcNAc in total IgG glycans	SUM(GP16 + GP18 + GP23) / SUM(GP16 + GP18 + GP23 + GP4 + GP8 + GP9 + GP14)*100
		IGP27	FBGS/(FB+FBG+FBGS)		The percentage of sialylation of all fucosylated structures with bisecting GlcNAc in total IgG glycans	SUM(GP19 + GP24) / SUM(GP19 + GP24 + GP6 + GP10 + GP11 + GP15)* 100
		IGP28	FG1S1/(FG1+FG1S1)		The percentage of monosialylation of fucosylated monogalactosylated structures in total IgG glycans	GP16 / SUM(GP16 + GP8 + GP9)* 100
		IGP29	FG2S1/(FG2+FG2S1+FG2S2)		The percentage of monosialylation of fucosylated digalactosylated structures in total IgG glycans	GP18 / SUM(GP18 + GP14 + GP23)* 100
		IGP30	FG2S2/(FG2+FG2S1+FG2S2)		The percentage of disialylation of fucosylated digalactosylated structures in total IgG glycans	GP23 / SUM(GP23 + GP14 + GP18)* 100
		IGP31	FBG2S1/(FBG2+FBG2S1+FBG2S2)		The percentage of monosialylation of fucosylated digalactosylated structures with bisecting GlcNAc in total IgG glycans	GP19 / SUM(GP19 + GP15 + GP24)* 100
		IGP32	FBG2S2/(FBG2+FBG2S1+FBG2S2)		The percentage of disialylation of fucosylated digalactosylated structures with bisecting GlcNAc in total IgG glycans	GP24 / SUM(GP24 + GP15 + GP19)* 100
		IGP33	FtotalS1/FtotalS2		Ratio of all fucosylated (+/- bisecting GlyNAc) monosialylated and disialylated structures in total IgG glycans	SUM(GP16 + GP18 + GP19) / SUM(GP23 + GP24)
		IGP34	FS1/FS2		Ratio of fucosylated (without bisecting GlcNAc) monosialylated and disialylated structures in total IgG glycans	SUM(GP16 + GP18) / GP23
		IGP35	FBS1/FBS2		Ratio of fucosylated (with bisecting GlcNAc) monosialylated and disialylated structures in total IgG glycans	GP19 / GP24
		IGP36	FBStotal/FStotal		Ratio of all fucosylated sialylated structures with and without bisecting GlcNAc	SUM(GP19 + GP24) / SUM(GP16 + GP18 + GP23)
		IGP37	FBS1/FS1		Ratio of fucosylated monosialylated structures with and without bisecting GlcNAc	GP19 / SUM(GP16 + GP18)
		IGP38	FBS1/(FS1+FBS1)		The incidence of bisecting GlcNAc in all fucosylated monosialylated structures in total IgG glycans	GP19 / SUM(GP16 + GP18 + GP19)
		IGP39	FBS2/FS2		Ratio of fucosylated disialylated structures with and without bisecting GlcNAc	GP24 / GP23
		IGP40	FBS2/(FS2+FBS2)		The incidence of bisecting GlcNAc in all fucosylated disialylated structures in total IgG glycans	GP24 / SUM(GP23 + GP24)
	Neutral IgG glycans	IGP41	GP1n		The percentage of FA1 glycan in total neutral IgG glycans (GPn)	GP1 / GPn*100
		IGP42	GP2n		The percentage of A2 glycan in total neutral IgG glycans (GPn)	GP2 / GPn*100
		IGP43	GP4n		The percentage of FA2 glycan in total neutral IgG glycans (GPn)	GP4 / GPn*100
		IGP44	GP5n		The percentage of M5 glycan in total neutral IgG glycans (GPn)	GP5 / GPn*100
		IGP45	GP6n		The percentage of FA2B glycan in total neutral IgG glycans (GPn)	GP6 / GPn*100
		IGP46	GP7n		The percentage of A2G1 glycan in total Ineutral IgG glycans (GPn)	GP7 / GPn*100
		IGP47	GP8n		The percentage of FA2[6]G1 glycan in total neutral IgG glycans (GPn)	GP8 / GPn*100
		IGP48	GP9n		The percentage of FA2[3]G1 glycan in total neutral IgG glycans (GPn)	GP9 / GPn*100
		IGP49	GP10n		The percentage of FA2[6]BG1 glycan in total neutral IgG glycans (GPn)	GP10 / GPn*100
		IGP50	GP11n		The percentage of FA2[3]BG1 glycan in total neutral IgG glycans (GPn)	GP11 / GPn*100
		IGP51	GP12n		The percentage of A2G2 glycan in total neutral IgG glycans (GPn)	GP12 / GPn*100
		IGP52	GP13n		The percentage of A2BG2 glycan in total neutral IgG glycans (GPn)	GP13 / GPn*100
		IGP53	GP14n		The percentage of FA2G2 glycan in total neutral IgG glycans (GPn)	GP14 / GPn*100
		IGP54	GP15n		The percentage of FA2BG2 glycan in total neutral IgG glycans (GPn)	GP15 / GPn*100
	Neutral IgG glycans-derived parameters	IGP55	G0n		The percentage of agalactosylated structures in total neutral IgG glycans (GPn)	SUM(GP1n: GP6n)
		IGP56	G1n		The percentage of monogalactosylated structures in total neutral IgG glycans (GPn)	SUM(GP7n: GP11n)
		IGP57	G2n		The percentage of digalactosylated structures in total neutral IgG glycans (GPn)	SUM(GP12n: GP15n)
		IGP58	Fn total		The percentage of all fucosylated (+/- bisecting GlcNAc) structures in total neutral IgG glycans (GPn)	SUM(GP1n+ GP4n+ GP5n+ GP6n+ GP8n+ GP9n+ GP10n+ GP11n+ GP14n+ GP15n)
		IGP59	FG0n total/G0n		The percentage of fucosylation of agalactosylated structures	SUM(GP1n+ GP4n+ GP5n+ GP6n) / G0n *100
		IGP60	FG1n total/G1n		The percentage of fucosylation of monogalactosylated structures	SUM(GP8n+ GP9n+ GP10n+ GP11n) / G1n *100
		IGP61	FG2n total /G2n		The percentage of fucosylation of digalactosylated structures	SUM(GP14n+ GP15) / G2n *100
		IGP62	Fn		The percentage of fucosylated (without bisecting GlcNAc) structures in total neutral IgG glycans (GPn)	SUM(GP1n+ GP4n+ GP5n+ GP8n+ GP9n+ GP14n)
		IGP63	FG0n/G0n		The percentage of fucosylation (without bisecting GlcNAc) of agalactosylated structures	SUM(GP1n+ GP4n+ GP5n) / G0n *100
		IGP64	FG1n/G1n		The percentage of fucosylation (without bisecting GlcNAc) of monogalactosylated structures	SUM(GP8n+ GP9n) / G1n *100
		IGP65	FG2n/G2n		The percentage of fucosylation (without bisecting GlcNAc) of digalactosylated structures	GP14n/ G2n *100
		IGP66	FBn		The percentage of fucosylated (with bisecting GlcNAc) structures in total neutral IgG glycans (GPn)	SUM(GP6n + GP10n + GP11n + GP15n)
		IGP67	FBG0n/G0n		The percentage of fucosylation (with bisecting GlcNAc) of agalactosylated structures	GP6n/ G0n *100
		IGP68	FBG1n/G1n		The percentage of fucosylation (with bisecting GlcNAc) of monogalactosylated structures	SUM(GP10n + GP11n) / G1n *100
		IGP69	FBG2n/G2n		The percentage of fucosylation (with bisecting GlcNAc) of digalactosylated structures	GP15) / G2n *100
		IGP70	FBn/Fn		Ratio of fucosylated structures with and without bisecting GlcNAc	FBn/ Fn *100
		IGP71	FBn/Fn total		The incidence of bisecting GlcNAc in all fucosylated structures in total neutral IgG glycans (GPn)	FBn/ Fn total *100
		IGP72	Fn/(Bn + FBn)		Ratio of fucosylated non-bisecting GlcNAc structures and all structures with bisecting GlcNAc	Fn/(GP13n + FBn )
		IGP73	Bn/(Fn + FBn)		Ratio of structures with bisecting GlcNAc and all fucosylated structures (+/- bisecting GlcNAc)	GP13n/ (Fn+ FBn ) *1000
		IGP74	FBG2n/FG2n		Ratio of fucosylated digalactosylated structures with and without bisecting GlcNAc	GP15n/GP14n
		IGP75	FBG2n /(FG2n + FBG2n )		The incidence of bisecting GlcNAc in all fucosylated digalactosylated structures in total neutral IgG glycans (GPn)	GP15n/(GP14n + GP15n) *100
		IGP76	FG2n/(BG2n + FBG2n)		Ratio of fucosylated digalactosylated non-bisecting GlcNAc structures and all digalactosylated structures with bisecting GlcNAc	GP14n/(GP13n + GP15n)
		IGP77	BG2n/(FG2n + FBG2n)		Ratio of digalactosylated structures with bisecting GlcNAc and all fucosylated digalactosylated structures (+/- bisecting GlcNAc)	GP15n/(GP14n + GP15n) *1000

## Sheet: Tabel S2
Table S2. The instrumental variables for IgG N-glycosylation traits
SNP	effect_allele	other_allele	eaf	beta	se	pval	samplesize	Phenotype
rs11847263	T	G	0.6467	-0.191	0.0174	4.33e-28	8044	IGP16
rs6583437	A	G	0.3716	-0.0954	0.0174	4.22e-08	7788	IGP16
rs2834845	A	G	0.2293	0.1195	0.0198	1.52e-09	8004	IGP27
rs7621161	A	C	0.2841	-0.1182	0.0186	1.97e-10	7656	IGP27
rs11847263	T	G	0.6467	0.2614	0.0175	1.3e-50	8044	IGP61
rs6583437	A	G	0.3717	0.1452	0.0174	7.78e-17	7788	IGP61
rs17630758	A	G	0.152	-0.2336	0.0227	9.45e-25	8041	IGP10
rs4821897	A	G	0.2597	0.1505	0.0196	1.61e-14	7860	IGP10
rs9385856	T	C	0.574	0.1058	0.0169	3.84e-10	8089	IGP10
rs11650354	T	C	0.1666	0.1379	0.0225	9.15e-10	8090	IGP11
rs11847263	T	G	0.6468	-0.2342	0.0176	1.43e-40	8044	IGP11
rs6421315	C	G	0.3832	-0.1197	0.0179	2.15e-11	7659	IGP11
rs17775791	T	C	0.7393	-0.1677	0.019	1.31e-18	7759	IGP12
rs7789913	T	C	0.3946	-0.1225	0.017	5.4e-13	8089	IGP12
rs874232	T	C	0.5645	0.1192	0.0166	7.85e-13	8090	IGP12
rs3742597	A	G	0.75	-0.1531	0.0191	1.03e-15	8090	IGP21
rs6583437	A	G	0.3717	-0.1246	0.0173	5.56e-13	7788	IGP21
rs7621161	A	C	0.2841	-0.1102	0.0184	2.06e-09	7656	IGP21
rs10813951	A	G	0.7317	0.1761	0.0189	1.37e-20	7943	IGP22
rs7621161	A	C	0.2842	-0.179	0.0185	4.28e-22	7656	IGP22
rs909674	A	C	0.7338	0.1859	0.0191	2.16e-22	8090	IGP22
rs17775791	T	C	0.7399	0.1943	0.019	1.59e-24	7759	IGP30
rs4821897	A	G	0.2595	-0.1896	0.0195	2.14e-22	7860	IGP30
rs9385856	T	C	0.5739	-0.0976	0.0168	6.56e-09	8089	IGP30
rs11215031	T	G	0.8777	0.1596	0.0252	2.49e-10	7854	IGP32
rs2161318	T	C	0.7906	0.1129	0.0203	2.67e-08	7988	IGP32
rs7621161	A	C	0.284	-0.4086	0.0184	9e-109	7656	IGP32
rs17630758	A	G	0.1521	-0.2368	0.0227	1.94e-25	8041	IGP50
rs4821897	A	G	0.2598	0.154	0.0196	3.57e-15	7860	IGP50
rs9385856	T	C	0.5741	0.1061	0.0169	3.28e-10	8089	IGP50
rs11650354	T	C	0.1666	0.1362	0.0225	1.48e-09	8090	IGP51
rs11847263	T	G	0.6467	-0.2287	0.0176	9.49e-39	8044	IGP51
rs6421315	C	G	0.3832	-0.1148	0.0179	1.38e-10	7659	IGP51
rs10813951	A	G	0.7316	0.1819	0.019	8.39e-22	7943	IGP57
rs17775791	T	C	0.7399	-0.1255	0.019	4.19e-11	7759	IGP57
rs7758383	A	G	0.5213	0.1161	0.0168	4.68e-12	8020	IGP57
rs10813950	A	G	0.3186	0.1202	0.0181	2.85e-11	8077	IGP8
rs4074453	T	C	0.7583	-0.2151	0.0194	1.52e-28	8089	IGP8
rs7621161	A	C	0.2842	0.152	0.0187	3.89e-16	7656	IGP8
rs10096810	A	G	0.6273	0.1	0.0171	4.47e-09	8090	IGP13
rs10813951	A	G	0.7316	0.1763	0.019	1.61e-20	7943	IGP13
rs17775791	T	C	0.74	-0.1923	0.019	4.81e-24	7759	IGP13
rs7758383	A	G	0.5211	0.1252	0.0168	9.61e-14	8020	IGP13
rs10813951	A	G	0.7317	0.2296	0.019	8.84e-34	7943	IGP17
rs250555	T	C	0.8603	-0.1547	0.0251	6.83e-10	7647	IGP17
rs2725391	T	C	0.4599	0.0999	0.0167	1.95e-09	8090	IGP17
rs7621161	A	C	0.2841	-0.1926	0.0185	2.37e-25	7656	IGP17
rs10483775	A	G	0.0169	-0.4355	0.0645	1.5e-11	7949	IGP2
rs11847263	T	G	0.6468	-0.2729	0.0175	1.32e-54	8044	IGP2
rs7789913	T	C	0.3948	-0.1543	0.017	1.36e-19	8089	IGP2
rs7812088	A	G	0.1193	-0.2503	0.0257	2.06e-22	8089	IGP2
rs10813951	A	G	0.7317	0.2257	0.019	1.11e-32	7943	IGP26
rs250555	T	C	0.8603	-0.1547	0.0251	6.76e-10	7647	IGP26
rs2725391	T	C	0.4599	0.1131	0.0166	1.08e-11	8090	IGP26
rs7621161	A	C	0.2841	-0.2811	0.0185	5.32e-52	7656	IGP26
rs2659005	T	C	0.4597	-0.1866	0.0256	3.19e-13	3611	IGP31
rs7621161	A	C	0.2841	0.2008	0.0185	2.16e-27	7656	IGP31
rs17630758	A	G	0.1521	-0.1379	0.0227	1.17e-09	8041	IGP34
rs2309748	A	T	0.6472	-0.1048	0.0177	3.38e-09	8057	IGP34
rs4821897	A	G	0.2595	0.226	0.0195	5.29e-31	7860	IGP34
rs6570330	A	G	0.4277	-0.0991	0.0171	6.52e-09	8090	IGP34
rs10113903	C	G	0.3169	0.1886	0.018	1.26e-25	7901	IGP36
rs2745851	A	G	0.3765	-0.112	0.0172	7.3e-11	8087	IGP36
rs6001585	A	C	0.798	-0.1222	0.0208	4.04e-09	8089	IGP36
rs6764279	A	C	0.2847	0.1244	0.0181	5.77e-12	8086	IGP36
rs10113903	C	G	0.3169	0.1882	0.018	1.47e-25	7901	IGP37
rs1122979	A	G	0.1121	-0.15	0.0269	2.47e-08	8029	IGP37
rs2745851	A	G	0.3764	-0.1241	0.0172	5.26e-13	8087	IGP37
rs6764279	A	C	0.2847	0.2347	0.0181	1.25e-38	8086	IGP37
rs10113903	C	G	0.3169	0.191	0.018	3.03e-26	7901	IGP38
rs1122979	A	G	0.1121	-0.1483	0.0269	3.62e-08	8029	IGP38
rs2745851	A	G	0.3764	-0.1245	0.0172	4.61e-13	8087	IGP38
rs6764279	A	C	0.2847	0.2355	0.0181	7.57e-39	8086	IGP38
rs10483775	A	G	0.0169	-0.4429	0.0645	6.78e-12	7949	IGP42
rs11847263	T	G	0.6468	-0.2831	0.0175	1.13e-58	8044	IGP42
rs7789913	T	C	0.3947	-0.1585	0.017	1.37e-20	8089	IGP42
rs7812088	A	G	0.1193	-0.2486	0.0257	4e-22	8089	IGP42
rs2063112	A	G	0.5087	-0.095	0.0169	1.86e-08	7850	IGP47
rs4074453	T	C	0.7583	0.1394	0.0194	6.14e-13	8089	IGP47
rs6764279	A	C	0.2848	-0.1504	0.0182	1.72e-16	8086	IGP47
rs7281587	A	G	0.2473	0.1333	0.0194	6.31e-12	8090	IGP47
rs17776120	A	C	0.3772	0.1698	0.0261	8.09e-11	3611	IGP52
rs3795464	A	G	0.3832	-0.0965	0.0172	2.02e-08	7960	IGP52
rs7789913	T	C	0.3947	-0.1167	0.017	6.65e-12	8089	IGP52
rs874232	T	C	0.5645	0.1156	0.0166	3.73e-12	8090	IGP52
rs10096810	A	G	0.6273	0.0973	0.017	1.13e-08	8090	IGP53
rs10813951	A	G	0.7316	0.1957	0.019	6.12e-25	7943	IGP53
rs17775791	T	C	0.74	-0.1263	0.019	3.13e-11	7759	IGP53
rs7758383	A	G	0.5212	0.1185	0.0168	1.78e-12	8020	IGP53
rs10096810	A	G	0.6272	-0.0932	0.017	4.24e-08	8090	IGP55
rs2067749	A	G	0.8946	0.1733	0.027	1.3e-10	8055	IGP55
rs3824459	T	C	0.0147	-0.4955	0.0752	4.49e-11	8008	IGP55
rs7812088	A	G	0.1193	-0.1399	0.0257	4.97e-08	8089	IGP55
rs11847263	T	G	0.6468	0.2778	0.0175	1.59e-56	8044	IGP58
rs12587616	T	G	0.0172	0.3961	0.0656	1.52e-09	7949	IGP58
rs7789913	T	C	0.3947	0.159	0.0171	1.17e-20	8089	IGP58
rs7812088	A	G	0.1193	0.1685	0.0257	5.97e-11	8089	IGP58
rs17303508	T	C	0.6115	-0.0942	0.0171	3.53e-08	8054	IGP7
rs2834838	A	G	0.9169	-0.1682	0.0308	4.59e-08	7900	IGP7
rs4074453	T	C	0.7583	0.1328	0.0193	5.9e-12	8089	IGP7
rs7865745	A	G	0.3182	0.1032	0.018	9.03e-09	8053	IGP7
rs17776120	A	C	0.3772	0.1671	0.0261	1.59e-10	3611	IGP73
rs3795464	A	G	0.3833	-0.0986	0.0172	1.01e-08	7960	IGP73
rs7789913	T	C	0.3947	-0.1206	0.017	1.3e-12	8089	IGP73
rs874232	T	C	0.5645	0.1141	0.0166	7.23e-12	8090	IGP73
rs1122979	A	G	0.1121	0.2021	0.0269	6.33e-14	8029	IGP15
rs2745851	A	G	0.3766	0.0946	0.0172	3.95e-08	8087	IGP15
rs3777178	C	G	0.2152	-0.1402	0.0202	3.8e-12	8015	IGP15
rs4074453	T	C	0.7583	-0.1966	0.0192	1.33e-24	8089	IGP15
rs6764279	A	C	0.2847	-0.498	0.0181	7.2e-167	8086	IGP15
rs11847263	T	G	0.6467	-0.2654	0.0175	6.79e-52	8044	IGP46
rs12451413	T	C	0.804	0.118	0.021	2.05e-08	8090	IGP46
rs12587616	T	G	0.0172	-0.369	0.0655	1.75e-08	7949	IGP46
rs7789913	T	C	0.3947	-0.1622	0.017	1.77e-21	8089	IGP46
rs7812088	A	G	0.1193	-0.1873	0.0257	3.17e-13	8089	IGP46
rs17630758	A	G	0.152	-0.1656	0.0228	3.52e-13	8041	IGP54
rs3864327	A	G	0.8137	0.1954	0.0357	4.53e-08	3611	IGP54
rs6570330	A	G	0.4273	-0.1101	0.0172	1.39e-10	8090	IGP54
rs8137426	T	G	0.2552	0.1285	0.0199	1.12e-10	7763	IGP54
rs9319617	T	C	0.4992	0.1118	0.0169	3.52e-11	7750	IGP54
rs11847263	T	G	0.6468	0.2815	0.0175	4.85e-58	8044	IGP59
rs12587616	T	G	0.0172	0.4486	0.0655	7.33e-12	7949	IGP59
rs7789913	T	C	0.3947	0.1708	0.017	1.18e-23	8089	IGP59
rs7812088	A	G	0.1193	0.2081	0.0257	5.81e-16	8089	IGP59
rs8068453	T	C	0.2382	-0.1208	0.0202	2.09e-09	7981	IGP59
rs11847263	T	G	0.6467	-0.2631	0.0175	4.91e-51	8044	IGP6
rs12451413	T	C	0.8041	0.1171	0.021	2.63e-08	8090	IGP6
rs12587616	T	G	0.0172	-0.3727	0.0655	1.25e-08	7949	IGP6
rs7789913	T	C	0.3948	-0.1618	0.017	2.13e-21	8089	IGP6
rs7812088	A	G	0.1193	-0.198	0.0257	1.3e-14	8089	IGP6
rs11847263	T	G	0.6467	0.2714	0.0175	2.7e-54	8044	IGP60
rs12451413	T	C	0.8041	-0.1218	0.021	6.77e-09	8090	IGP60
rs12587616	T	G	0.0172	0.3808	0.0654	5.78e-09	7949	IGP60
rs7789913	T	C	0.3948	0.1566	0.017	3.69e-20	8089	IGP60
rs7812088	A	G	0.1193	0.2041	0.0257	1.84e-15	8089	IGP60
rs10096810	A	G	0.6274	-0.1099	0.017	9.52e-11	8090	IGP77
rs10813951	A	G	0.7316	-0.1063	0.019	2.08e-08	7943	IGP77
rs12986368	T	C	0.3707	0.122	0.0176	4.41e-12	7717	IGP77
rs4902393	C	G	0.593	-0.132	0.0174	2.83e-14	7833	IGP77
rs6583437	A	G	0.3717	-0.117	0.0174	1.91e-11	7788	IGP77
rs10813951	A	G	0.7317	0.2289	0.0189	1.2e-33	7943	IGP24
rs2268533	C	G	0.316	-0.1828	0.0294	5.12e-10	3611	IGP24
rs250555	T	C	0.8604	-0.1422	0.025	1.3e-08	7647	IGP24
rs2725391	T	C	0.46	0.1332	0.0166	9.91e-16	8090	IGP24
rs2745851	A	G	0.3765	0.1115	0.0172	9.72e-11	8087	IGP24
rs7621161	A	C	0.2842	-0.4307	0.0185	5.18e-120	7656	IGP24
rs10113903	C	G	0.3169	-0.1178	0.018	5.97e-11	7901	IGP29
rs17775791	T	C	0.7401	0.6453	0.0189	1e-200	7759	IGP29
rs2725391	T	C	0.4597	0.1318	0.0165	1.65e-15	8090	IGP29
rs2745851	A	G	0.3766	0.1064	0.0172	5.55e-10	8087	IGP29
rs4686844	A	G	0.5671	-0.2021	0.0291	3.97e-12	3611	IGP29
rs540719	T	C	0.8081	-0.1263	0.0216	4.99e-09	8087	IGP29
rs2745851	A	G	0.3764	-0.1206	0.0172	2.3e-12	8087	IGP39
rs3780486	T	C	0.2688	0.2075	0.019	6.73e-28	7884	IGP39
rs5750830	A	C	0.7399	-0.3427	0.0196	9.6e-69	7867	IGP39
rs7789913	T	C	0.3948	-0.1271	0.0169	6.07e-14	8089	IGP39
rs9385856	T	C	0.5741	0.1361	0.0168	6.31e-16	8089	IGP39
rs9624334	C	G	0.1443	-0.2529	0.0232	1.25e-27	8005	IGP39
rs2745851	A	G	0.3765	-0.123	0.0172	9.4e-13	8087	IGP40
rs3780486	T	C	0.2688	0.2144	0.019	1.46e-29	7884	IGP40
rs5750830	A	C	0.7399	-0.3437	0.0196	7.74e-69	7867	IGP40
rs7789913	T	C	0.3948	-0.1306	0.017	1.35e-14	8089	IGP40
rs9385856	T	C	0.5741	0.1298	0.0169	1.4e-14	8089	IGP40
rs9624334	C	G	0.1443	-0.2542	0.0233	8.47e-28	8005	IGP40
rs1122979	A	G	0.1122	-0.2083	0.0271	1.48e-14	8029	IGP45
rs17630758	A	G	0.1521	-0.1816	0.0228	1.83e-15	8041	IGP45
rs3824459	T	C	0.0147	-0.4376	0.0752	6.02e-09	8008	IGP45
rs6583437	A	G	0.3717	-0.1176	0.0174	1.49e-11	7788	IGP45
rs7281587	A	G	0.2474	-0.1436	0.0193	1.13e-13	8090	IGP45
rs909674	A	C	0.7336	-0.1937	0.0193	9.1e-24	8090	IGP45
rs17630758	A	G	0.152	-0.3042	0.0229	3.77e-40	8041	IGP49
rs4561508	T	C	0.1052	0.1575	0.028	1.91e-08	8002	IGP49
rs5750830	A	C	0.7401	-0.2207	0.0198	1.02e-28	7867	IGP49
rs6570330	A	G	0.4268	-0.1392	0.0173	7.3e-16	8090	IGP49
rs7789913	T	C	0.3946	-0.1325	0.0171	1.04e-14	8089	IGP49
rs9319617	T	C	0.4994	0.0971	0.017	1.06e-08	7750	IGP49
rs17630758	A	G	0.1521	-0.161	0.0228	1.66e-12	8041	IGP5
rs3824459	T	C	0.0147	-0.4467	0.0751	2.79e-09	8008	IGP5
rs6421315	C	G	0.3832	-0.1051	0.0178	3.59e-09	7659	IGP5
rs7281587	A	G	0.2474	-0.1415	0.0193	2.18e-13	8090	IGP5
rs7812088	A	G	0.1193	-0.1963	0.0257	2.2e-14	8089	IGP5
rs909674	A	C	0.7337	-0.1728	0.0192	2.59e-19	8090	IGP5
rs11847263	T	G	0.6467	0.116	0.0175	3.54e-11	8044	IGP62
rs17630758	A	G	0.152	0.2641	0.0228	3.99e-31	8041	IGP62
rs2064056	T	C	0.2338	0.1391	0.0196	1.36e-12	8090	IGP62
rs6421315	C	G	0.3831	0.1916	0.0178	4.7e-27	7659	IGP62
rs8137426	T	G	0.2555	-0.216	0.0199	2.61e-27	7763	IGP62
rs9385856	T	C	0.5744	-0.1436	0.0169	2.13e-17	8089	IGP62
rs10903118	T	C	0.4839	-0.0922	0.0168	4e-08	7947	IGP66
rs17630758	A	G	0.152	-0.3084	0.0228	1.2e-41	8041	IGP66
rs2064056	T	C	0.2339	-0.1404	0.0197	9.72e-13	8090	IGP66
rs5750830	A	C	0.7402	-0.2617	0.0197	4.05e-40	7867	IGP66
rs6421315	C	G	0.3832	-0.1587	0.0178	4.92e-19	7659	IGP66
rs9385856	T	C	0.5744	0.1478	0.017	2.87e-18	8089	IGP66
rs10124479	T	G	0.6814	0.1283	0.0181	1.21e-12	8070	IGP67
rs17630758	A	G	0.1521	-0.277	0.0229	1.35e-33	8041	IGP67
rs2064056	T	C	0.2338	-0.1121	0.0198	1.45e-08	8090	IGP67
rs4821897	A	G	0.2601	0.2927	0.0198	1.59e-49	7860	IGP67
rs6421315	C	G	0.383	-0.1728	0.0179	5.08e-22	7659	IGP67
rs9385856	T	C	0.5746	0.1424	0.017	6.79e-17	8089	IGP67
rs10903118	T	C	0.484	-0.0925	0.0168	3.61e-08	7947	IGP70
rs17630758	A	G	0.152	-0.3029	0.0228	2.77e-40	8041	IGP70
rs2064056	T	C	0.2339	-0.1421	0.0197	4.94e-13	8090	IGP70
rs5750830	A	C	0.7401	-0.254	0.0197	6.01e-38	7867	IGP70
rs6421315	C	G	0.3832	-0.168	0.0178	3.72e-21	7659	IGP70
rs9385856	T	C	0.5744	0.151	0.0169	5.05e-19	8089	IGP70
rs10903118	T	C	0.484	-0.0923	0.0168	3.77e-08	7947	IGP71
rs17630758	A	G	0.152	-0.3039	0.0228	1.64e-40	8041	IGP71
rs2064056	T	C	0.2339	-0.1424	0.0197	4.45e-13	8090	IGP71
rs5750830	A	C	0.7401	-0.2549	0.0197	3.46e-38	7867	IGP71
rs6421315	C	G	0.3832	-0.1683	0.0178	3.19e-21	7659	IGP71
rs9385856	T	C	0.5744	0.1493	0.0169	1.23e-18	8089	IGP71
rs17630758	A	G	0.152	0.2982	0.0228	5.41e-39	8041	IGP72
rs2064056	T	C	0.2339	0.14	0.0197	1.14e-12	8090	IGP72
rs311438	A	G	0.0947	-0.1571	0.0285	3.75e-08	8070	IGP72
rs5750830	A	C	0.7401	0.2539	0.0198	8.72e-38	7867	IGP72
rs6583437	A	G	0.3716	0.1673	0.0174	7.95e-22	7788	IGP72
rs9385856	T	C	0.5745	-0.1424	0.017	4.92e-17	8089	IGP72
rs17630758	A	G	0.152	-0.2953	0.0229	5.23e-38	8041	IGP9
rs3848370	C	G	0.224	0.1831	0.0336	4.93e-08	3611	IGP9
rs4561508	T	C	0.1052	0.1631	0.028	5.7e-09	8002	IGP9
rs4821897	A	G	0.2598	0.2151	0.0198	1.47e-27	7860	IGP9
rs6570330	A	G	0.427	-0.1401	0.0172	4.35e-16	8090	IGP9
rs7789913	T	C	0.3947	-0.1311	0.0171	1.89e-14	8089	IGP9
rs17630758	A	G	0.152	-0.1806	0.0228	2.23e-15	8041	IGP14
rs17775791	T	C	0.7398	-0.155	0.0191	4.14e-16	7759	IGP14
rs4821897	A	G	0.2596	0.1397	0.0196	1.15e-12	7860	IGP14
rs6421315	C	G	0.3832	-0.1016	0.0178	1.17e-08	7659	IGP14
rs6570330	A	G	0.4272	-0.1245	0.0172	4.06e-13	8090	IGP14
rs741706	T	C	0.5426	-0.1054	0.017	6.15e-10	7648	IGP14
rs9319617	T	C	0.4993	0.1025	0.0169	1.26e-09	7750	IGP14
rs2268533	C	G	0.316	-0.1621	0.0295	3.93e-08	3611	IGP28
rs2279913	A	C	0.5211	0.098	0.0165	3.11e-09	8088	IGP28
rs2745851	A	G	0.3765	0.096	0.0172	2.45e-08	8087	IGP28
rs3777178	C	G	0.2152	-0.1315	0.0202	7.3e-11	8015	IGP28
rs4074453	T	C	0.7583	-0.1697	0.0192	8.92e-19	8089	IGP28
rs7621161	A	C	0.2841	-0.4937	0.0185	2.12e-157	7656	IGP28
rs7812088	A	G	0.1192	0.1422	0.0256	2.81e-08	8089	IGP28
rs10903118	T	C	0.4839	0.0971	0.0168	7.46e-09	7947	IGP64
rs17630758	A	G	0.152	0.2794	0.0228	1.76e-34	8041	IGP64
rs2064056	T	C	0.234	0.1305	0.0197	3.18e-11	8090	IGP64
rs6421315	C	G	0.3832	0.1595	0.0178	3.48e-19	7659	IGP64
rs8137426	T	G	0.2553	-0.2018	0.02	6.03e-24	7763	IGP64
rs9319617	T	C	0.4993	-0.0942	0.0169	2.44e-08	7750	IGP64
rs9385856	T	C	0.5745	-0.1454	0.017	1.02e-17	8089	IGP64
rs17630758	A	G	0.1521	0.1724	0.0227	3.39e-14	8041	IGP65
rs6583437	A	G	0.3717	0.1634	0.0174	6.36e-21	7788	IGP65
rs7555518	A	T	0.5146	-0.1059	0.017	4.42e-10	7828	IGP65
rs1048775	C	G	0.4895	-0.1565	0.0251	4.48e-10	3611	IGP35
rs11215031	T	G	0.8777	-0.1503	0.0253	2.83e-09	7854	IGP35
rs12342831	T	C	0.7328	-0.1041	0.0187	2.76e-08	8047	IGP35
rs1529869	T	C	0.4519	-0.0925	0.017	4.96e-08	7909	IGP35
rs2268533	C	G	0.316	0.1639	0.0295	2.89e-08	3611	IGP35
rs2745851	A	G	0.3766	-0.1044	0.0172	1.2e-09	8087	IGP35
rs7621161	A	C	0.284	0.4632	0.0185	1.63e-138	7656	IGP35
rs7700895	A	T	0.2153	0.1551	0.0201	1.2e-14	8017	IGP35
rs10758192	A	G	0.319	0.1182	0.018	5.06e-11	8090	IGP63
rs1122979	A	G	0.1122	0.1485	0.0272	4.6e-08	8029	IGP63
rs11847263	T	G	0.6466	0.1345	0.0176	2.07e-14	8044	IGP63
rs17630758	A	G	0.1521	0.2337	0.0229	1.64e-24	8041	IGP63
rs2064056	T	C	0.2338	0.1111	0.0197	1.75e-08	8090	IGP63
rs6421315	C	G	0.383	0.1922	0.0179	5.4e-27	7659	IGP63
rs8137426	T	G	0.2558	-0.2468	0.02	6.67e-35	7763	IGP63
rs9385856	T	C	0.5745	-0.1351	0.017	1.96e-15	8089	IGP63
rs10903118	T	C	0.4839	-0.0973	0.0168	7.65e-09	7947	IGP68
rs17630758	A	G	0.1519	-0.2901	0.0229	8.07e-37	8041	IGP68
rs2064056	T	C	0.2341	-0.1244	0.0197	2.85e-10	8090	IGP68
rs4807942	T	C	0.8778	0.1535	0.0271	1.54e-08	7684	IGP68
rs5750830	A	C	0.7403	-0.2142	0.0198	2.92e-27	7867	IGP68
rs6421315	C	G	0.3832	-0.1318	0.0179	1.58e-13	7659	IGP68
rs9319617	T	C	0.4993	0.1032	0.0169	1.13e-09	7750	IGP68
rs9385856	T	C	0.5745	0.142	0.017	6.86e-17	8089	IGP68
rs10813951	A	G	0.7317	-0.1768	0.019	1.57e-20	7943	IGP69
rs10903118	T	C	0.484	-0.1181	0.0168	2.01e-12	7947	IGP69
rs11249231	A	G	0.1008	0.1668	0.0278	1.9e-09	8089	IGP69
rs17630758	A	G	0.152	-0.2477	0.0228	1.85e-27	8041	IGP69
rs6583437	A	G	0.3717	-0.1121	0.0174	1.29e-10	7788	IGP69
rs7281587	A	G	0.2476	-0.1208	0.0193	3.87e-10	8090	IGP69
rs909674	A	C	0.7338	-0.1637	0.0192	1.74e-17	8090	IGP69
rs9385856	T	C	0.5743	0.1127	0.017	2.97e-11	8089	IGP69
rs10813951	A	G	0.7317	-0.1753	0.019	3.02e-20	7943	IGP74
rs10903118	T	C	0.4841	-0.1212	0.0168	5.14e-13	7947	IGP74
rs11249231	A	G	0.1008	0.169	0.0278	1.14e-09	8089	IGP74
rs17630758	A	G	0.152	-0.2443	0.0228	8.53e-27	8041	IGP74
rs6583437	A	G	0.3717	-0.1263	0.0174	4.29e-13	7788	IGP74
rs7281587	A	G	0.2475	-0.1267	0.0193	5.13e-11	8090	IGP74
rs909674	A	C	0.7338	-0.1573	0.0192	2.76e-16	8090	IGP74
rs9385856	T	C	0.5742	0.117	0.0169	5e-12	8089	IGP74
rs10813951	A	G	0.7317	-0.1759	0.019	2.26e-20	7943	IGP75
rs10903118	T	C	0.4841	-0.121	0.0168	5.47e-13	7947	IGP75
rs11249231	A	G	0.1008	0.1699	0.0278	9.24e-10	8089	IGP75
rs17630758	A	G	0.152	-0.2457	0.0228	4.24e-27	8041	IGP75
rs6583437	A	G	0.3717	-0.1272	0.0174	2.98e-13	7788	IGP75
rs7281587	A	G	0.2476	-0.1271	0.0193	4.39e-11	8090	IGP75
rs909674	A	C	0.7338	-0.1583	0.0192	1.78e-16	8090	IGP75
rs9385856	T	C	0.5743	0.1164	0.0169	6.47e-12	8089	IGP75
rs10813951	A	G	0.7317	0.1808	0.019	1.8e-21	7943	IGP76
rs10903118	T	C	0.4841	0.1149	0.0168	6.97e-12	7947	IGP76
rs11249231	A	G	0.1008	-0.1714	0.0277	6.26e-10	8089	IGP76
rs17630758	A	G	0.152	0.2365	0.0228	2.81e-25	8041	IGP76
rs6583437	A	G	0.3717	0.1433	0.0174	1.9e-16	7788	IGP76
rs7281587	A	G	0.2475	0.1259	0.0193	6.37e-11	8090	IGP76
rs8137426	T	G	0.2553	-0.1556	0.0199	5.79e-15	7763	IGP76
rs9385856	T	C	0.5742	-0.1015	0.0169	1.97e-09	8089	IGP76

## Sheet: Table S3
Table S3. Estimated variance explained by SNPs and F statistics
SNP	exposure	Estimated variance explained (%)	F Statistics	nSNPs
rs1048775	IGP35	1.22407	39	8
rs11215031	IGP35	0.484976	35	8
rs12342831	IGP35	0.424378	31	8
rs1529869	IGP35	0.423853	30	8
rs2268533	IGP35	1.16126	31	8
rs2745851	IGP35	0.511774	37	8
rs7621161	IGP35	8.72566	627	8
rs7700895	IGP35	0.812833	60	8
rs10758192	IGP63	0.60702	43	8
rs1122979	IGP63	0.43933	30	8
rs11847263	IGP63	0.826755	58	8
rs17630758	IGP63	1.40871	104	8
rs2064056	IGP63	0.442226	32	8
rs6421315	IGP63	1.74591	115	8
rs8137426	IGP63	2.31905	152	8
rs9385856	IGP63	0.89234	63	8
rs10903118	IGP68	0.472874	34	8
rs17630758	IGP68	2.16835	160	8
rs2064056	IGP68	0.554938	40	8
rs4807942	IGP68	0.505491	32	8
rs5750830	IGP68	1.7642	117	8
rs6421315	IGP68	0.821165	54	8
rs9319617	IGP68	0.532511	37	8
rs9385856	IGP68	0.985817	70	8
rs10813951	IGP69	1.22729	87	8
rs10903118	IGP69	0.696666	49	8
rs11249231	IGP69	0.504358	36	8
rs17630758	IGP69	1.58169	118	8
rs6583437	IGP69	0.58695	42	8
rs7281587	IGP69	0.543705	39	8
rs909674	IGP69	1.04692	73	8
rs9385856	IGP69	0.621041	44	8
rs10813951	IGP74	1.20656	85	8
rs10903118	IGP74	0.733729	52	8
rs11249231	IGP74	0.51775	37	8
rs17630758	IGP74	1.53857	115	8
rs6583437	IGP74	0.745069	53	8
rs7281587	IGP74	0.59795	43	8
rs909674	IGP74	0.966659	67	8
rs9385856	IGP74	0.669377	48	8
rs10813951	IGP75	1.21483	86	8
rs10903118	IGP75	0.73131	52	8
rs11249231	IGP75	0.523279	37	8
rs17630758	IGP75	1.55625	116	8
rs6583437	IGP75	0.755725	53	8
rs7281587	IGP75	0.601895	43	8
rs909674	IGP75	0.978989	68	8
rs9385856	IGP75	0.662489	47	8
rs10813951	IGP76	1.28345	91	8
rs10903118	IGP76	0.659433	47	8
rs11249231	IGP76	0.53256	38	8
rs17630758	IGP76	1.44189	108	8
rs6583437	IGP76	0.95914	68	8
rs7281587	IGP76	0.590423	43	8
rs8137426	IGP76	0.920622	61	8
rs9385856	IGP76	0.503768	36	8
rs17630758	IGP14	0.840824	63	7
rs17775791	IGP14	0.924943	66	7
rs4821897	IGP14	0.750229	51	7
rs6421315	IGP14	0.487963	33	7
rs6570330	IGP14	0.758583	52	7
rs741706	IGP14	0.551426	38	7
rs9319617	IGP14	0.525312	37	7
rs2268533	IGP28	1.1359	30	7
rs2279913	IGP28	0.479345	35	7
rs2745851	IGP28	0.432687	31	7
rs3777178	IGP28	0.584094	42	7
rs4074453	IGP28	1.05563	78	7
rs7621161	IGP28	9.91471	712	7
rs7812088	IGP28	0.424603	31	7
rs10903118	IGP64	0.470932	33	7
rs17630758	IGP64	2.01244	150	7
rs2064056	IGP64	0.610514	44	7
rs6421315	IGP64	1.2026	80	7
rs8137426	IGP64	1.54848	102	7
rs9319617	IGP64	0.443681	31	7
rs9385856	IGP64	1.03359	73	7
rs17630758	IGP5	0.668583	50	6
rs3824459	IGP5	0.578026	35	6
rs6421315	IGP5	0.522162	35	6
rs7281587	IGP5	0.745602	54	6
rs7812088	IGP5	0.809728	58	6
rs909674	IGP5	1.16683	81	6
rs17630758	IGP9	2.248	166	6
rs3848370	IGP9	1.16551	30	6
rs4561508	IGP9	0.500818	34	6
rs4821897	IGP9	1.7795	118	6
rs6570330	IGP9	0.960481	66	6
rs7789913	IGP9	0.821246	59	6
rs10813951	IGP24	2.05719	147	6
rs2268533	IGP24	1.44453	39	6
rs250555	IGP24	0.485752	32	6
rs2725391	IGP24	0.881434	64	6
rs2745851	IGP24	0.583689	42	6
rs7621161	IGP24	7.54737	542	6
rs10113903	IGP29	0.600796	43	6
rs17775791	IGP29	16.0195	1166	6
rs2725391	IGP29	0.862919	64	6
rs2745851	IGP29	0.53157	38	6
rs4686844	IGP29	2.00544	48	6
rs540719	IGP29	0.49474	34	6
rs2745851	IGP39	0.682779	49	6
rs3780486	IGP39	1.69251	119	6
rs5750830	IGP39	4.52034	306	6
rs7789913	IGP39	0.771964	57	6
rs9385856	IGP39	0.905819	66	6
rs9624334	IGP39	1.57949	119	6
rs2745851	IGP40	0.7103	51	6
rs3780486	IGP40	1.80695	127	6
rs5750830	IGP40	4.54676	308	6
rs7789913	IGP40	0.815065	59	6
rs9385856	IGP40	0.8239	59	6
rs9624334	IGP40	1.59577	119	6
rs1122979	IGP45	0.864403	59	6
rs17630758	IGP45	0.85062	63	6
rs3824459	IGP45	0.554716	34	6
rs6583437	IGP45	0.645958	46	6
rs7281587	IGP45	0.767897	55	6
rs909674	IGP45	1.4665	101	6
rs17630758	IGP49	2.38555	176	6
rs4561508	IGP49	0.467017	32	6
rs5750830	IGP49	1.87384	124	6
rs6570330	IGP49	0.948067	65	6
rs7789913	IGP49	0.838805	60	6
rs9319617	IGP49	0.47142	33	6
rs11847263	IGP62	0.614883	44	6
rs17630758	IGP62	1.79807	134	6
rs2064056	IGP62	0.69322	50	6
rs6421315	IGP62	1.73519	116	6
rs8137426	IGP62	1.77498	118	6
rs9385856	IGP62	1.00822	72	6
rs10903118	IGP66	0.424601	30	6
rs17630758	IGP66	2.45187	183	6
rs2064056	IGP66	0.706448	51	6
rs5750830	IGP66	2.63406	176	6
rs6421315	IGP66	1.19057	79	6
rs9385856	IGP66	1.06806	76	6
rs10124479	IGP67	0.714712	50	6
rs17630758	IGP67	1.97908	146	6
rs2064056	IGP67	0.450223	32	6
rs4821897	IGP67	3.29753	219	6
rs6421315	IGP67	1.41124	93	6
rs9385856	IGP67	0.991318	70	6
rs10903118	IGP70	0.427374	30	6
rs17630758	IGP70	2.3652	176	6
rs2064056	IGP70	0.723659	52	6
rs5750830	IGP70	2.48196	166	6
rs6421315	IGP70	1.33419	89	6
rs9385856	IGP70	1.11481	80	6
rs10903118	IGP71	0.425528	30	6
rs17630758	IGP71	2.38084	178	6
rs2064056	IGP71	0.726718	52	6
rs5750830	IGP71	2.49958	167	6
rs6421315	IGP71	1.33896	89	6
rs9385856	IGP71	1.08985	78	6
rs17630758	IGP72	2.29237	171	6
rs2064056	IGP72	0.702428	51	6
rs311438	IGP72	0.42318	30	6
rs5750830	IGP72	2.48	164	6
rs6583437	IGP72	1.30718	92	6
rs9385856	IGP72	0.991379	70	6
rs11847263	IGP6	3.16314	226	5
rs12451413	IGP6	0.432004	31	5
rs12587616	IGP6	0.469615	32	5
rs7789913	IGP6	1.25102	91	5
rs7812088	IGP6	0.823813	59	5
rs1122979	IGP15	0.813078	56	5
rs2745851	IGP15	0.420203	30	5
rs3777178	IGP15	0.663938	48	5
rs4074453	IGP15	1.41682	105	5
rs6764279	IGP15	10.101	757	5
rs11847263	IGP46	3.21868	230	5
rs12451413	IGP46	0.43884	32	5
rs12587616	IGP46	0.460337	32	5
rs7789913	IGP46	1.2571	91	5
rs7812088	IGP46	0.737181	53	5
rs17630758	IGP54	0.706952	53	5
rs3864327	IGP54	1.15759	30	5
rs6570330	IGP54	0.593287	41	5
rs8137426	IGP54	0.627706	42	5
rs9319617	IGP54	0.62496	44	5
rs11847263	IGP59	3.62057	259	5
rs12587616	IGP59	0.680365	47	5
rs7789913	IGP59	1.39394	101	5
rs7812088	IGP59	0.910002	66	5
rs8068453	IGP59	0.529598	36	5
rs11847263	IGP60	3.36586	241	5
rs12451413	IGP60	0.467379	34	5
rs12587616	IGP60	0.49025	34	5
rs7789913	IGP60	1.1719	85	5
rs7812088	IGP60	0.875355	63	5
rs10096810	IGP77	0.564693	42	5
rs10813951	IGP77	0.443765	31	5
rs12986368	IGP77	0.694432	48	5
rs4902393	IGP77	0.84106	58	5
rs6583437	IGP77	0.639383	45	5
rs10483775	IGP2	0.630218	46	4
rs11847263	IGP2	3.40273	243	4
rs7789913	IGP2	1.13773	82	4
rs7812088	IGP2	1.3165	95	4
rs17303508	IGP7	0.421618	30	4
rs2834838	IGP7	0.431127	30	4
rs4074453	IGP7	0.646463	47	4
rs7865745	IGP7	0.462111	33	4
rs10096810	IGP13	0.467589	34	4
rs10813951	IGP13	1.22065	86	4
rs17775791	IGP13	1.42296	102	4
rs7758383	IGP13	0.782356	56	4
rs10813951	IGP17	2.0698	146	4
rs250555	IGP17	0.57525	38	4
rs2725391	IGP17	0.495791	36	4
rs7621161	IGP17	1.50892	108	4
rs10813951	IGP26	2.00008	141	4
rs250555	IGP26	0.57525	38	4
rs2725391	IGP26	0.635467	46	4
rs7621161	IGP26	3.21422	231	4
rs17630758	IGP34	0.490492	37	4
rs2309748	IGP34	0.501556	35	4
rs4821897	IGP34	1.96295	134	4
rs6570330	IGP34	0.480773	34	4
rs10113903	IGP36	1.54	110	4
rs2745851	IGP36	0.588935	42	4
rs6001585	IGP36	0.481423	35	4
rs6764279	IGP36	0.630299	47	4
rs10113903	IGP37	1.53347	109	4
rs1122979	IGP37	0.447901	31	4
rs2745851	IGP37	0.722985	52	4
rs6764279	IGP37	2.24353	168	4
rs10113903	IGP38	1.57944	113	4
rs1122979	IGP38	0.437806	30	4
rs2745851	IGP38	0.727653	52	4
rs6764279	IGP38	2.25885	169	4
rs10483775	IGP42	0.651817	47	4
rs11847263	IGP42	3.66185	262	4
rs7789913	IGP42	1.2004	87	4
rs7812088	IGP42	1.29868	94	4
rs2063112	IGP47	0.451113	32	4
rs4074453	IGP47	0.712317	52	4
rs6764279	IGP47	0.921495	68	4
rs7281587	IGP47	0.66151	47	4
rs17776120	IGP52	1.35465	42	4
rs3795464	IGP52	0.440204	31	4
rs7789913	IGP52	0.650743	47	4
rs874232	IGP52	0.657049	48	4
rs10096810	IGP53	0.44268	33	4
rs10813951	IGP53	1.50407	106	4
rs17775791	IGP53	0.613821	44	4
rs7758383	IGP53	0.70085	50	4
rs10096810	IGP55	0.406204	30	4
rs2067749	IGP55	0.566365	41	4
rs3824459	IGP55	0.711219	43	4
rs7812088	IGP55	0.411276	30	4
rs11847263	IGP58	3.52602	252	4
rs12587616	IGP58	0.530436	36	4
rs7789913	IGP58	1.20799	86	4
rs7812088	IGP58	0.596621	43	4
rs17776120	IGP73	1.31191	41	4
rs3795464	IGP73	0.459618	33	4
rs7789913	IGP73	0.694964	50	4
rs874232	IGP73	0.640108	47	4
rs17630758	IGP10	1.40674	106	3
rs10813950	IGP8	0.627317	44	3
rs4074453	IGP8	1.69601	123	3
rs7621161	IGP8	0.940011	66	3
rs4821897	IGP10	0.870929	59	3
rs9385856	IGP10	0.547423	39	3
rs11650354	IGP11	0.528065	38	3
rs11847263	IGP11	2.50608	177	3
rs6421315	IGP11	0.677311	45	3
rs17775791	IGP12	1.08407	78	3
rs7789913	IGP12	0.716971	52	3
rs874232	IGP12	0.69861	52	3
rs3742597	IGP21	0.878985	64	3
rs6583437	IGP21	0.725146	52	3
rs7621161	IGP21	0.493988	36	3
rs10813951	IGP22	1.21759	87	3
rs7621161	IGP22	1.30362	94	3
rs909674	IGP22	1.35013	95	3
rs17775791	IGP30	1.45308	105	3
rs4821897	IGP30	1.38156	95	3
rs9385856	IGP30	0.465884	34	3
rs11215031	IGP32	0.54685	40	3
rs2161318	IGP32	0.422038	31	3
rs7621161	IGP32	6.78982	493	3
rs17630758	IGP50	1.44633	109	3
rs4821897	IGP50	0.912136	62	3
rs9385856	IGP50	0.550498	39	3
rs11650354	IGP51	0.515125	37	3
rs11847263	IGP51	2.39006	169	3
rs6421315	IGP51	0.622994	41	3
rs10813951	IGP57	1.29943	92	3
rs17775791	IGP57	0.606221	44	3
rs7758383	IGP57	0.672737	48	3
rs17630758	IGP65	0.766617	58	3
rs6583437	IGP65	1.24708	88	3
rs7555518	IGP65	0.560262	39	3
rs11847263	IGP16	1.66703	120	2
rs6583437	IGP16	0.425049	30	2
rs2834845	IGP27	0.504725	36	2
rs7621161	IGP27	0.568314	40	2
rs2659005	IGP31	1.72967	53	2
rs7621161	IGP31	1.64014	118	2
rs11847263	IGP61	3.12239	223	2
rs6583437	IGP61	0.984743	70	2
rs8137426	IGP18	0.57887	39	1
rs12986368	IGP19	0.624564	44	1
rs7621161	IGP23	2.59139	186	1
rs7621161	IGP25	0.723878	52	1
rs10813951	IGP3	0.900198	64	1
rs7599083	IGP33	0.446874	31	1
rs10813951	IGP43	0.721049	51	1
rs4074453	IGP48	1.73886	126	1
rs1122979	IGP56	0.528016	36	1
Estimated variance explained (%) was calculated as: R²= (reported GWAS effect)² ´ 2 ´ minor allele frequency ´ (1 - minor allele frequency) / variance of trait. F statistics per variant was calculated as:(Sample size-2) × R2/(1-R2).

## Sheet: Table S4
Table S4. The characteristic of instrumental variables in AP outcome.
SNP	effect_allele	other_allele	eaf	beta	se	pval	outcome
rs7789913	T	C	0.3685	0.0191469	0.0144432	0.185	AP
rs7812088	A	G	0.1304	0.0204957	0.0208214	0.3249	AP
rs11847263	T	G	0.6203	0.0040534	0.0144589	0.7792	AP
rs10483775	A	G	0.0204	0.0219726	0.049822	0.6592	AP
rs6421315	C	G	0.3689	0.0174393	0.014447	0.2274	AP
rs7812088	A	G	0.1304	0.0204957	0.0208214	0.3249	AP
rs3824459	T	C	0.0217	0.0155956	0.0497104	0.7537	AP
rs7281587	A	G	0.2257	-0.0172032	0.0167598	0.3047	AP
rs17630758	A	G	0.1531	0.0047445	0.0196203	0.8089	AP
rs909674	A	C	0.731	-0.0023648	0.0159872	0.8824	AP
rs7789913	T	C	0.3685	0.0191469	0.0144432	0.185	AP
rs7812088	A	G	0.1304	0.0204957	0.0208214	0.3249	AP
rs11847263	T	G	0.6203	0.0040534	0.0144589	0.7792	AP
rs12587616	T	G	0.0204	0.0275171	0.0498309	0.5808	AP
rs12451413	T	C	0.8227	-0.0014693	0.0185673	0.9369	AP
rs17303508	T	C	0.6617	0.0098006	0.0147837	0.5074	AP
rs7865745	A	G	0.2781	-0.0087739	0.0156136	0.5742	AP
rs4074453	T	C	0.7392	-0.0110894	0.0159798	0.4877	AP
rs2834838	A	G	0.9022	0.0216221	0.0238476	0.3646	AP
rs7621161	A	C	0.3135	0.0053824	0.0151316	0.7221	AP
rs10813950	A	G	0.2789	-0.0090704	0.0155914	0.5607	AP
rs4074453	T	C	0.7392	-0.0110894	0.0159798	0.4877	AP
rs6570330	A	G	0.4001	-0.0170766	0.0142398	0.2304	AP
rs7789913	T	C	0.3685	0.0191469	0.0144432	0.185	AP
rs3848370	C	G	0.2661	0.003694	0.0158492	0.8157	AP
rs4561508	T	C	0.1071	0.003272	0.0226442	0.8851	AP
rs17630758	A	G	0.1531	0.0047445	0.0196203	0.8089	AP
rs4821897	A	G	0.2681	-0.0035346	0.0158918	0.824	AP
rs9385856	T	C	0.5875	0.0142557	0.0141889	0.315	AP
rs17630758	A	G	0.1531	0.0047445	0.0196203	0.8089	AP
rs4821897	A	G	0.2681	-0.0035346	0.0158918	0.824	AP
rs6421315	C	G	0.3689	0.0174393	0.014447	0.2274	AP
rs11847263	T	G	0.6203	0.0040534	0.0144589	0.7792	AP
rs11650354	T	C	0.2045	-0.0083163	0.0173604	0.6319	AP
rs17775791	T	C	0.7402	-0.0218939	0.0158718	0.1678	AP
rs7789913	T	C	0.3685	0.0191469	0.0144432	0.185	AP
rs874232	T	C	0.5561	-0.0023798	0.0140602	0.8656	AP
rs17775791	T	C	0.7402	-0.0218939	0.0158718	0.1678	AP
rs7758383	A	G	0.5176	-0.0100338	0.0139861	0.4731	AP
rs10096810	A	G	0.6292	0.0032395	0.0144187	0.8222	AP
rs10813951	A	G	0.7734	0.0020341	0.0166921	0.903	AP
rs17775791	T	C	0.7402	-0.0218939	0.0158718	0.1678	AP
rs6570330	A	G	0.4001	-0.0170766	0.0142398	0.2304	AP
rs6421315	C	G	0.3689	0.0174393	0.014447	0.2274	AP
rs9319617	T	C	0.5066	0.007283	0.0140224	0.6035	AP
rs741706	T	C	0.558	0.0069032	0.0141388	0.6254	AP
rs17630758	A	G	0.1531	0.0047445	0.0196203	0.8089	AP
rs4821897	A	G	0.2681	-0.0035346	0.0158918	0.824	AP
rs6764279	A	C	0.3089	0.0045078	0.0151713	0.7664	AP
rs3777178	C	G	0.2388	-0.0104094	0.0163858	0.5253	AP
rs1122979	A	G	0.1304	0.0214191	0.0208292	0.3038	AP
rs4074453	T	C	0.7392	-0.0110894	0.0159798	0.4877	AP
rs2745851	A	G	0.3795	-0.0057718	0.0143652	0.6878	AP
rs6583437	A	G	0.3315	0.0159853	0.0148502	0.2817	AP
rs11847263	T	G	0.6203	0.0040534	0.0144589	0.7792	AP
rs7621161	A	C	0.3135	0.0053824	0.0151316	0.7221	AP
rs10813951	A	G	0.7734	0.0020341	0.0166921	0.903	AP
rs250555	T	C	0.785	0.0089319	0.0171688	0.6029	AP
rs2725391	T	C	0.4692	0.0075767	0.0140442	0.5895	AP
rs7621161	A	C	0.3135	0.0053824	0.0151316	0.7221	AP
rs6583437	A	G	0.3315	0.0159853	0.0148502	0.2817	AP
rs3742597	A	G	0.7185	-0.0153633	0.0156336	0.3258	AP
rs7621161	A	C	0.3135	0.0053824	0.0151316	0.7221	AP
rs10813951	A	G	0.7734	0.0020341	0.0166921	0.903	AP
rs909674	A	C	0.731	-0.0023648	0.0159872	0.8824	AP
rs7621161	A	C	0.3135	0.0053824	0.0151316	0.7221	AP
rs2268533	C	G	0.2756	-0.0029326	0.0156676	0.8515	AP
rs10813951	A	G	0.7734	0.0020341	0.0166921	0.903	AP
rs250555	T	C	0.785	0.0089319	0.0171688	0.6029	AP
rs2725391	T	C	0.4692	0.0075767	0.0140442	0.5895	AP
rs2745851	A	G	0.3795	-0.0057718	0.0143652	0.6878	AP
rs7621161	A	C	0.3135	0.0053824	0.0151316	0.7221	AP
rs10813951	A	G	0.7734	0.0020341	0.0166921	0.903	AP
rs250555	T	C	0.785	0.0089319	0.0171688	0.6029	AP
rs2725391	T	C	0.4692	0.0075767	0.0140442	0.5895	AP
rs7621161	A	C	0.3135	0.0053824	0.0151316	0.7221	AP
rs2834845	A	G	0.2056	-0.0287665	0.0173222	0.09678	AP
rs7621161	A	C	0.3135	0.0053824	0.0151316	0.7221	AP
rs2268533	C	G	0.2756	-0.0029326	0.0156676	0.8515	AP
rs3777178	C	G	0.2388	-0.0104094	0.0163858	0.5253	AP
rs7812088	A	G	0.1304	0.0204957	0.0208214	0.3249	AP
rs4074453	T	C	0.7392	-0.0110894	0.0159798	0.4877	AP
rs2279913	A	C	0.5366	0.0112052	0.0140703	0.4258	AP
rs2745851	A	G	0.3795	-0.0057718	0.0143652	0.6878	AP
rs17775791	T	C	0.7402	-0.0218939	0.0158718	0.1678	AP
rs4686844	A	G	0.5531	0.0171055	0.0141796	0.2277	AP
rs10113903	C	G	0.2789	-0.00852	0.0156008	0.585	AP
rs540719	T	C	0.7588	0.0071961	0.0164122	0.6611	AP
rs2725391	T	C	0.4692	0.0075767	0.0140442	0.5895	AP
rs2745851	A	G	0.3795	-0.0057718	0.0143652	0.6878	AP
rs17775791	T	C	0.7402	-0.0218939	0.0158718	0.1678	AP
rs9385856	T	C	0.5875	0.0142557	0.0141889	0.315	AP
rs4821897	A	G	0.2681	-0.0035346	0.0158918	0.824	AP
rs7621161	A	C	0.3135	0.0053824	0.0151316	0.7221	AP
rs2659005	T	C	0.4414	0.0048182	0.014072	0.7321	AP
rs7621161	A	C	0.3135	0.0053824	0.0151316	0.7221	AP
rs2161318	T	C	0.7664	0.0129163	0.0165363	0.4348	AP
rs11215031	T	G	0.8891	0.0035534	0.0224657	0.8743	AP
rs2309748	A	T	0.6994	-0.0056774	0.0153295	0.7111	AP
rs6570330	A	G	0.4001	-0.0170766	0.0142398	0.2304	AP
rs17630758	A	G	0.1531	0.0047445	0.0196203	0.8089	AP
rs4821897	A	G	0.2681	-0.0035346	0.0158918	0.824	AP
rs1529869	T	C	0.4552	0.0105553	0.0139923	0.4506	AP
rs7621161	A	C	0.3135	0.0053824	0.0151316	0.7221	AP
rs2268533	C	G	0.2756	-0.0029326	0.0156676	0.8515	AP
rs7700895	A	T	0.2389	-0.010421	0.0163836	0.5247	AP
rs12342831	T	C	0.7733	0.0014811	0.0166849	0.9293	AP
rs11215031	T	G	0.8891	0.0035534	0.0224657	0.8743	AP
rs1048775	C	G	0.497	0.0118692	0.0140175	0.3971	AP
rs2745851	A	G	0.3795	-0.0057718	0.0143652	0.6878	AP
rs6764279	A	C	0.3089	0.0045078	0.0151713	0.7664	AP
rs10113903	C	G	0.2789	-0.00852	0.0156008	0.585	AP
rs2745851	A	G	0.3795	-0.0057718	0.0143652	0.6878	AP
rs6001585	A	C	0.7926	0.0203738	0.017445	0.2429	AP
rs6764279	A	C	0.3089	0.0045078	0.0151713	0.7664	AP
rs1122979	A	G	0.1304	0.0214191	0.0208292	0.3038	AP
rs10113903	C	G	0.2789	-0.00852	0.0156008	0.585	AP
rs2745851	A	G	0.3795	-0.0057718	0.0143652	0.6878	AP
rs6764279	A	C	0.3089	0.0045078	0.0151713	0.7664	AP
rs1122979	A	G	0.1304	0.0214191	0.0208292	0.3038	AP
rs10113903	C	G	0.2789	-0.00852	0.0156008	0.585	AP
rs2745851	A	G	0.3795	-0.0057718	0.0143652	0.6878	AP
rs9385856	T	C	0.5875	0.0142557	0.0141889	0.315	AP
rs7789913	T	C	0.3685	0.0191469	0.0144432	0.185	AP
rs3780486	T	C	0.2257	-0.0020056	0.0167228	0.9045	AP
rs2745851	A	G	0.3795	-0.0057718	0.0143652	0.6878	AP
rs9624334	C	G	0.151	0.002957	0.0196579	0.8804	AP
rs5750830	A	C	0.7331	0.0049075	0.0159167	0.7578	AP
rs9385856	T	C	0.5875	0.0142557	0.0141889	0.315	AP
rs7789913	T	C	0.3685	0.0191469	0.0144432	0.185	AP
rs3780486	T	C	0.2257	-0.0020056	0.0167228	0.9045	AP
rs2745851	A	G	0.3795	-0.0057718	0.0143652	0.6878	AP
rs9624334	C	G	0.151	0.002957	0.0196579	0.8804	AP
rs5750830	A	C	0.7331	0.0049075	0.0159167	0.7578	AP
rs7789913	T	C	0.3685	0.0191469	0.0144432	0.185	AP
rs7812088	A	G	0.1304	0.0204957	0.0208214	0.3249	AP
rs11847263	T	G	0.6203	0.0040534	0.0144589	0.7792	AP
rs10483775	A	G	0.0204	0.0219726	0.049822	0.6592	AP
rs6583437	A	G	0.3315	0.0159853	0.0148502	0.2817	AP
rs1122979	A	G	0.1304	0.0214191	0.0208292	0.3038	AP
rs3824459	T	C	0.0217	0.0155956	0.0497104	0.7537	AP
rs7281587	A	G	0.2257	-0.0172032	0.0167598	0.3047	AP
rs17630758	A	G	0.1531	0.0047445	0.0196203	0.8089	AP
rs909674	A	C	0.731	-0.0023648	0.0159872	0.8824	AP
rs7789913	T	C	0.3685	0.0191469	0.0144432	0.185	AP
rs7812088	A	G	0.1304	0.0204957	0.0208214	0.3249	AP
rs11847263	T	G	0.6203	0.0040534	0.0144589	0.7792	AP
rs12587616	T	G	0.0204	0.0275171	0.0498309	0.5808	AP
rs12451413	T	C	0.8227	-0.0014693	0.0185673	0.9369	AP
rs2063112	A	G	0.5158	-0.0258206	0.0139526	0.06423	AP
rs6764279	A	C	0.3089	0.0045078	0.0151713	0.7664	AP
rs4074453	T	C	0.7392	-0.0110894	0.0159798	0.4877	AP
rs7281587	A	G	0.2257	-0.0172032	0.0167598	0.3047	AP
rs6570330	A	G	0.4001	-0.0170766	0.0142398	0.2304	AP
rs7789913	T	C	0.3685	0.0191469	0.0144432	0.185	AP
rs4561508	T	C	0.1071	0.003272	0.0226442	0.8851	AP
rs9319617	T	C	0.5066	0.007283	0.0140224	0.6035	AP
rs17630758	A	G	0.1531	0.0047445	0.0196203	0.8089	AP
rs5750830	A	C	0.7331	0.0049075	0.0159167	0.7578	AP
rs9385856	T	C	0.5875	0.0142557	0.0141889	0.315	AP
rs17630758	A	G	0.1531	0.0047445	0.0196203	0.8089	AP
rs4821897	A	G	0.2681	-0.0035346	0.0158918	0.824	AP
rs6421315	C	G	0.3689	0.0174393	0.014447	0.2274	AP
rs11847263	T	G	0.6203	0.0040534	0.0144589	0.7792	AP
rs11650354	T	C	0.2045	-0.0083163	0.0173604	0.6319	AP
rs3795464	A	G	0.3423	0.0269048	0.0147227	0.06764	AP
rs17776120	A	C	0.3839	0.0190514	0.014355	0.1845	AP
rs7789913	T	C	0.3685	0.0191469	0.0144432	0.185	AP
rs874232	T	C	0.5561	-0.0023798	0.0140602	0.8656	AP
rs17775791	T	C	0.7402	-0.0218939	0.0158718	0.1678	AP
rs7758383	A	G	0.5176	-0.0100338	0.0139861	0.4731	AP
rs10096810	A	G	0.6292	0.0032395	0.0144187	0.8222	AP
rs10813951	A	G	0.7734	0.0020341	0.0166921	0.903	AP
rs3864327	A	G	0.8176	-0.0167358	0.0181882	0.3575	AP
rs6570330	A	G	0.4001	-0.0170766	0.0142398	0.2304	AP
rs9319617	T	C	0.5066	0.007283	0.0140224	0.6035	AP
rs17630758	A	G	0.1531	0.0047445	0.0196203	0.8089	AP
rs8137426	T	G	0.2669	-0.0038163	0.0159052	0.8104	AP
rs7812088	A	G	0.1304	0.0204957	0.0208214	0.3249	AP
rs10096810	A	G	0.6292	0.0032395	0.0144187	0.8222	AP
rs2067749	A	G	0.9015	-0.0179716	0.0235948	0.4463	AP
rs3824459	T	C	0.0217	0.0155956	0.0497104	0.7537	AP
rs17775791	T	C	0.7402	-0.0218939	0.0158718	0.1678	AP
rs7758383	A	G	0.5176	-0.0100338	0.0139861	0.4731	AP
rs10813951	A	G	0.7734	0.0020341	0.0166921	0.903	AP
rs7789913	T	C	0.3685	0.0191469	0.0144432	0.185	AP
rs7812088	A	G	0.1304	0.0204957	0.0208214	0.3249	AP
rs11847263	T	G	0.6203	0.0040534	0.0144589	0.7792	AP
rs12587616	T	G	0.0204	0.0275171	0.0498309	0.5808	AP
rs7789913	T	C	0.3685	0.0191469	0.0144432	0.185	AP
rs7812088	A	G	0.1304	0.0204957	0.0208214	0.3249	AP
rs11847263	T	G	0.6203	0.0040534	0.0144589	0.7792	AP
rs12587616	T	G	0.0204	0.0275171	0.0498309	0.5808	AP
rs8068453	T	C	0.2442	-0.0231252	0.016217	0.1539	AP
rs7789913	T	C	0.3685	0.0191469	0.0144432	0.185	AP
rs7812088	A	G	0.1304	0.0204957	0.0208214	0.3249	AP
rs11847263	T	G	0.6203	0.0040534	0.0144589	0.7792	AP
rs12587616	T	G	0.0204	0.0275171	0.0498309	0.5808	AP
rs12451413	T	C	0.8227	-0.0014693	0.0185673	0.9369	AP
rs6583437	A	G	0.3315	0.0159853	0.0148502	0.2817	AP
rs11847263	T	G	0.6203	0.0040534	0.0144589	0.7792	AP
rs9385856	T	C	0.5875	0.0142557	0.0141889	0.315	AP
rs6421315	C	G	0.3689	0.0174393	0.014447	0.2274	AP
rs11847263	T	G	0.6203	0.0040534	0.0144589	0.7792	AP
rs2064056	T	C	0.2059	-0.02782	0.017329	0.1084	AP
rs17630758	A	G	0.1531	0.0047445	0.0196203	0.8089	AP
rs8137426	T	G	0.2669	-0.0038163	0.0159052	0.8104	AP
rs9385856	T	C	0.5875	0.0142557	0.0141889	0.315	AP
rs6421315	C	G	0.3689	0.0174393	0.014447	0.2274	AP
rs1122979	A	G	0.1304	0.0214191	0.0208292	0.3038	AP
rs10758192	A	G	0.279	-0.008994	0.0155903	0.564	AP
rs11847263	T	G	0.6203	0.0040534	0.0144589	0.7792	AP
rs2064056	T	C	0.2059	-0.02782	0.017329	0.1084	AP
rs17630758	A	G	0.1531	0.0047445	0.0196203	0.8089	AP
rs8137426	T	G	0.2669	-0.0038163	0.0159052	0.8104	AP
rs10903118	T	C	0.4762	0.0299658	0.0139528	0.03174	AP
rs9385856	T	C	0.5875	0.0142557	0.0141889	0.315	AP
rs6421315	C	G	0.3689	0.0174393	0.014447	0.2274	AP
rs9319617	T	C	0.5066	0.007283	0.0140224	0.6035	AP
rs2064056	T	C	0.2059	-0.02782	0.017329	0.1084	AP
rs17630758	A	G	0.1531	0.0047445	0.0196203	0.8089	AP
rs8137426	T	G	0.2669	-0.0038163	0.0159052	0.8104	AP
rs7555518	A	T	0.5148	-0.0274977	0.0139456	0.04863	AP
rs6583437	A	G	0.3315	0.0159853	0.0148502	0.2817	AP
rs17630758	A	G	0.1531	0.0047445	0.0196203	0.8089	AP
rs10903118	T	C	0.4762	0.0299658	0.0139528	0.03174	AP
rs9385856	T	C	0.5875	0.0142557	0.0141889	0.315	AP
rs6421315	C	G	0.3689	0.0174393	0.014447	0.2274	AP
rs2064056	T	C	0.2059	-0.02782	0.017329	0.1084	AP
rs17630758	A	G	0.1531	0.0047445	0.0196203	0.8089	AP
rs5750830	A	C	0.7331	0.0049075	0.0159167	0.7578	AP
rs9385856	T	C	0.5875	0.0142557	0.0141889	0.315	AP
rs6421315	C	G	0.3689	0.0174393	0.014447	0.2274	AP
rs10124479	T	G	0.721	0.0088706	0.0155916	0.5694	AP
rs2064056	T	C	0.2059	-0.02782	0.017329	0.1084	AP
rs17630758	A	G	0.1531	0.0047445	0.0196203	0.8089	AP
rs4821897	A	G	0.2681	-0.0035346	0.0158918	0.824	AP
rs10903118	T	C	0.4762	0.0299658	0.0139528	0.03174	AP
rs9385856	T	C	0.5875	0.0142557	0.0141889	0.315	AP
rs6421315	C	G	0.3689	0.0174393	0.014447	0.2274	AP
rs9319617	T	C	0.5066	0.007283	0.0140224	0.6035	AP
rs4807942	T	C	0.8708	0.0018831	0.0209435	0.9284	AP
rs2064056	T	C	0.2059	-0.02782	0.017329	0.1084	AP
rs17630758	A	G	0.1531	0.0047445	0.0196203	0.8089	AP
rs5750830	A	C	0.7331	0.0049075	0.0159167	0.7578	AP
rs10903118	T	C	0.4762	0.0299658	0.0139528	0.03174	AP
rs11249231	A	G	0.0916	-0.0868949	0.0243359	0.0003561	AP
rs9385856	T	C	0.5875	0.0142557	0.0141889	0.315	AP
rs6583437	A	G	0.3315	0.0159853	0.0148502	0.2817	AP
rs10813951	A	G	0.7734	0.0020341	0.0166921	0.903	AP
rs7281587	A	G	0.2257	-0.0172032	0.0167598	0.3047	AP
rs17630758	A	G	0.1531	0.0047445	0.0196203	0.8089	AP
rs909674	A	C	0.731	-0.0023648	0.0159872	0.8824	AP
rs10903118	T	C	0.4762	0.0299658	0.0139528	0.03174	AP
rs9385856	T	C	0.5875	0.0142557	0.0141889	0.315	AP
rs6421315	C	G	0.3689	0.0174393	0.014447	0.2274	AP
rs2064056	T	C	0.2059	-0.02782	0.017329	0.1084	AP
rs17630758	A	G	0.1531	0.0047445	0.0196203	0.8089	AP
rs5750830	A	C	0.7331	0.0049075	0.0159167	0.7578	AP
rs10903118	T	C	0.4762	0.0299658	0.0139528	0.03174	AP
rs9385856	T	C	0.5875	0.0142557	0.0141889	0.315	AP
rs6421315	C	G	0.3689	0.0174393	0.014447	0.2274	AP
rs2064056	T	C	0.2059	-0.02782	0.017329	0.1084	AP
rs17630758	A	G	0.1531	0.0047445	0.0196203	0.8089	AP
rs5750830	A	C	0.7331	0.0049075	0.0159167	0.7578	AP
rs311438	A	G	0.0894	-0.107935	0.0248366	1.388e-05	AP
rs9385856	T	C	0.5875	0.0142557	0.0141889	0.315	AP
rs6583437	A	G	0.3315	0.0159853	0.0148502	0.2817	AP
rs2064056	T	C	0.2059	-0.02782	0.017329	0.1084	AP
rs17630758	A	G	0.1531	0.0047445	0.0196203	0.8089	AP
rs5750830	A	C	0.7331	0.0049075	0.0159167	0.7578	AP
rs3795464	A	G	0.3423	0.0269048	0.0147227	0.06764	AP
rs17776120	A	C	0.3839	0.0190514	0.014355	0.1845	AP
rs7789913	T	C	0.3685	0.0191469	0.0144432	0.185	AP
rs874232	T	C	0.5561	-0.0023798	0.0140602	0.8656	AP
rs10903118	T	C	0.4762	0.0299658	0.0139528	0.03174	AP
rs11249231	A	G	0.0916	-0.0868949	0.0243359	0.0003561	AP
rs9385856	T	C	0.5875	0.0142557	0.0141889	0.315	AP
rs6583437	A	G	0.3315	0.0159853	0.0148502	0.2817	AP
rs10813951	A	G	0.7734	0.0020341	0.0166921	0.903	AP
rs7281587	A	G	0.2257	-0.0172032	0.0167598	0.3047	AP
rs17630758	A	G	0.1531	0.0047445	0.0196203	0.8089	AP
rs909674	A	C	0.731	-0.0023648	0.0159872	0.8824	AP
rs10903118	T	C	0.4762	0.0299658	0.0139528	0.03174	AP
rs11249231	A	G	0.0916	-0.0868949	0.0243359	0.0003561	AP
rs9385856	T	C	0.5875	0.0142557	0.0141889	0.315	AP
rs6583437	A	G	0.3315	0.0159853	0.0148502	0.2817	AP
rs10813951	A	G	0.7734	0.0020341	0.0166921	0.903	AP
rs7281587	A	G	0.2257	-0.0172032	0.0167598	0.3047	AP
rs17630758	A	G	0.1531	0.0047445	0.0196203	0.8089	AP
rs909674	A	C	0.731	-0.0023648	0.0159872	0.8824	AP
rs10903118	T	C	0.4762	0.0299658	0.0139528	0.03174	AP
rs11249231	A	G	0.0916	-0.0868949	0.0243359	0.0003561	AP
rs9385856	T	C	0.5875	0.0142557	0.0141889	0.315	AP
rs6583437	A	G	0.3315	0.0159853	0.0148502	0.2817	AP
rs10813951	A	G	0.7734	0.0020341	0.0166921	0.903	AP
rs7281587	A	G	0.2257	-0.0172032	0.0167598	0.3047	AP
rs17630758	A	G	0.1531	0.0047445	0.0196203	0.8089	AP
rs8137426	T	G	0.2669	-0.0038163	0.0159052	0.8104	AP
rs6583437	A	G	0.3315	0.0159853	0.0148502	0.2817	AP
rs10096810	A	G	0.6292	0.0032395	0.0144187	0.8222	AP
rs10813951	A	G	0.7734	0.0020341	0.0166921	0.903	AP
rs4902393	C	G	0.5882	-0.0122998	0.0142387	0.3877	AP
rs12986368	T	C	0.3544	-0.0254688	0.0145887	0.08085	AP

## Sheet: Table S5
Table S5. The characteristic of instrumental variables in CP outcome.
SNP	effect_allele	other_allele	eaf	beta	se	pval	outcome
rs7789913	T	C	0.352977	0.0281002	0.025892	0.277795	CP
rs7812088	A	G	0.143188	0.00539352	0.0353918	0.878876	CP
rs11847263	G	T	0.424472	0.0243811	0.0251277	0.331903	CP
rs10483775	A	G	0.0195028	-0.0264066	0.0887579	0.766074	CP
rs6421315	C	G	0.352795	0.0284429	0.0258998	0.272122	CP
rs7812088	A	G	0.143188	0.00539352	0.0353918	0.878876	CP
rs3824459	T	C	0.0167912	-0.0216073	0.0968039	0.823374	CP
rs7281587	A	G	0.221963	0.0164244	0.0299043	0.582846	CP
rs17630758	A	G	0.156606	0.0198162	0.0341446	0.561671	CP
rs909674	A	C	0.736942	-0.0234716	0.0281171	0.403841	CP
rs7789913	T	C	0.352977	0.0281002	0.025892	0.277795	CP
rs7812088	A	G	0.143188	0.00539352	0.0353918	0.878876	CP
rs11847263	G	T	0.424472	0.0243811	0.0251277	0.331903	CP
rs12587616	T	G	0.019503	-0.0264148	0.0887565	0.766002	CP
rs12451413	C	T	0.1756	0.0544642	0.0328498	0.0973218	CP
rs17303508	C	T	0.314416	-0.00371055	0.0267535	0.889692	CP
rs7865745	A	G	0.258938	-0.0113012	0.0283036	0.689684	CP
rs4074453	C	T	0.283162	0.0163542	0.0275329	0.552521	CP
rs2834838	G	A	0.113797	-0.0157661	0.0389787	0.685861	CP
rs7621161	A	C	0.345448	-0.0473589	0.026098	0.0695777	CP
rs10813950	A	G	0.260757	-0.010359	0.0282201	0.713561	CP
rs4074453	C	T	0.283162	0.0163542	0.0275329	0.552521	CP
rs6570330	A	G	0.374272	-0.024633	0.0256596	0.337059	CP
rs7789913	T	C	0.352977	0.0281002	0.025892	0.277795	CP
rs3848370	C	G	0.288542	-0.0419368	0.0274073	0.125984	CP
rs4561508	T	C	0.0991349	-0.0498192	0.0414988	0.229946	CP
rs17630758	A	G	0.156606	0.0198162	0.0341446	0.561671	CP
rs4821897	G	A	0.739113	-0.0265862	0.028087	0.343861	CP
rs9385856	C	T	0.40013	-0.00498968	0.0252841	0.843558	CP
rs17630758	A	G	0.156606	0.0198162	0.0341446	0.561671	CP
rs4821897	G	A	0.739113	-0.0265862	0.028087	0.343861	CP
rs6421315	C	G	0.352795	0.0284429	0.0258998	0.272122	CP
rs11847263	G	T	0.424472	0.0243811	0.0251277	0.331903	CP
rs11650354	T	C	0.222946	-2.94384e-05	0.0297379	0.99921	CP
rs17775791	C	T	0.26704	-0.014876	0.0279819	0.594982	CP
rs7789913	T	C	0.352977	0.0281002	0.025892	0.277795	CP
rs874232	C	T	0.454553	-0.0411365	0.0248832	0.0982947	CP
rs17775791	C	T	0.26704	-0.014876	0.0279819	0.594982	CP
rs7758383	G	A	0.462566	0.011534	0.0248861	0.643025	CP
rs10096810	A	G	0.620129	0.00078281	0.0254261	0.975439	CP
rs10813951	G	A	0.216107	-0.012878	0.0301356	0.669134	CP
rs17775791	C	T	0.26704	-0.014876	0.0279819	0.594982	CP
rs6570330	A	G	0.374272	-0.024633	0.0256596	0.337059	CP
rs6421315	C	G	0.352795	0.0284429	0.0258998	0.272122	CP
rs9319617	C	T	0.479489	-0.0488384	0.0248337	0.0492278	CP
rs741706	T	C	0.562131	-0.0093842	0.0250236	0.707649	CP
rs17630758	A	G	0.156606	0.0198162	0.0341446	0.561671	CP
rs4821897	G	A	0.739113	-0.0265862	0.028087	0.343861	CP
rs6764279	A	C	0.339754	-0.0519522	0.0261862	0.0472607	CP
rs3777178	C	G	0.263922	0.0304526	0.0280656	0.277899	CP
rs1122979	A	G	0.143191	0.00528056	0.0353937	0.8814	CP
rs4074453	C	T	0.283162	0.0163542	0.0275329	0.552521	CP
rs2745851	A	G	0.398767	-0.0247639	0.0253135	0.327931	CP
rs6583437	A	G	0.297132	0.0343009	0.0271269	0.206065	CP
rs11847263	G	T	0.424472	0.0243811	0.0251277	0.331903	CP
rs7621161	A	C	0.345448	-0.0473589	0.026098	0.0695777	CP
rs10813951	G	A	0.216107	-0.012878	0.0301356	0.669134	CP
rs250555	C	T	0.240514	0.0067963	0.0289958	0.814683	CP
rs2725391	T	C	0.477714	0.0479193	0.0248213	0.0535365	CP
rs7621161	A	C	0.345448	-0.0473589	0.026098	0.0695777	CP
rs6583437	A	G	0.297132	0.0343009	0.0271269	0.206065	CP
rs3742597	G	A	0.316564	0.0464346	0.0266245	0.0811503	CP
rs7621161	A	C	0.345448	-0.0473589	0.026098	0.0695777	CP
rs10813951	G	A	0.216107	-0.012878	0.0301356	0.669134	CP
rs909674	A	C	0.736942	-0.0234716	0.0281171	0.403841	CP
rs7621161	A	C	0.345448	-0.0473589	0.026098	0.0695777	CP
rs2268533	C	G	0.262835	-0.01181	0.0281217	0.674516	CP
rs10813951	G	A	0.216107	-0.012878	0.0301356	0.669134	CP
rs250555	C	T	0.240514	0.0067963	0.0289958	0.814683	CP
rs2725391	T	C	0.477714	0.0479193	0.0248213	0.0535365	CP
rs2745851	A	G	0.398767	-0.0247639	0.0253135	0.327931	CP
rs7621161	A	C	0.345448	-0.0473589	0.026098	0.0695777	CP
rs10813951	G	A	0.216107	-0.012878	0.0301356	0.669134	CP
rs250555	C	T	0.240514	0.0067963	0.0289958	0.814683	CP
rs2725391	T	C	0.477714	0.0479193	0.0248213	0.0535365	CP
rs7621161	A	C	0.345448	-0.0473589	0.026098	0.0695777	CP
rs2834845	A	G	0.192768	0.0291894	0.03141	0.352733	CP
rs7621161	A	C	0.345448	-0.0473589	0.026098	0.0695777	CP
rs2268533	C	G	0.262835	-0.01181	0.0281217	0.674516	CP
rs3777178	C	G	0.263922	0.0304526	0.0280656	0.277899	CP
rs7812088	A	G	0.143188	0.00539352	0.0353918	0.878876	CP
rs4074453	C	T	0.283162	0.0163542	0.0275329	0.552521	CP
rs2279913	C	A	0.449331	-0.0509304	0.0251064	0.0425011	CP
rs2745851	A	G	0.398767	-0.0247639	0.0253135	0.327931	CP
rs17775791	C	T	0.26704	-0.014876	0.0279819	0.594982	CP
rs4686844	A	G	0.537584	0.0457127	0.0249223	0.0666239	CP
rs10113903	C	G	0.260736	-0.0108115	0.0282214	0.701649	CP
rs540719	C	T	0.267677	-0.00785033	0.0279754	0.779005	CP
rs2725391	T	C	0.477714	0.0479193	0.0248213	0.0535365	CP
rs2745851	A	G	0.398767	-0.0247639	0.0253135	0.327931	CP
rs17775791	C	T	0.26704	-0.014876	0.0279819	0.594982	CP
rs9385856	C	T	0.40013	-0.00498968	0.0252841	0.843558	CP
rs4821897	G	A	0.739113	-0.0265862	0.028087	0.343861	CP
rs7621161	A	C	0.345448	-0.0473589	0.026098	0.0695777	CP
rs2659005	T	C	0.436397	0.0295782	0.0250133	0.237008	CP
rs7621161	A	C	0.345448	-0.0473589	0.026098	0.0695777	CP
rs2161318	C	T	0.258865	0.0269345	0.0282296	0.34002	CP
rs11215031	G	T	0.0983413	0.0119413	0.0414929	0.773507	CP
rs2309748	T	A	0.260305	-0.00205043	0.0282099	0.942057	CP
rs6570330	A	G	0.374272	-0.024633	0.0256596	0.337059	CP
rs17630758	A	G	0.156606	0.0198162	0.0341446	0.561671	CP
rs4821897	G	A	0.739113	-0.0265862	0.028087	0.343861	CP
rs1529869	T	C	0.449269	0.00229786	0.0248608	0.926357	CP
rs7621161	A	C	0.345448	-0.0473589	0.026098	0.0695777	CP
rs2268533	C	G	0.262835	-0.01181	0.0281217	0.674516	CP
rs7700895	A	T	0.263922	0.0304648	0.0280655	0.277706	CP
rs12342831	C	T	0.216465	-0.00873665	0.0301061	0.771667	CP
rs11215031	G	T	0.0983413	0.0119413	0.0414929	0.773507	CP
rs1048775	C	G	0.513868	0.0456895	0.0248858	0.0663621	CP
rs2745851	A	G	0.398767	-0.0247639	0.0253135	0.327931	CP
rs6764279	A	C	0.339754	-0.0519522	0.0261862	0.0472607	CP
rs10113903	C	G	0.260736	-0.0108115	0.0282214	0.701649	CP
rs2745851	A	G	0.398767	-0.0247639	0.0253135	0.327931	CP
rs6001585	A	C	0.804783	-0.0297105	0.0311814	0.340678	CP
rs6764279	A	C	0.339754	-0.0519522	0.0261862	0.0472607	CP
rs1122979	A	G	0.143191	0.00528056	0.0353937	0.8814	CP
rs10113903	C	G	0.260736	-0.0108115	0.0282214	0.701649	CP
rs2745851	A	G	0.398767	-0.0247639	0.0253135	0.327931	CP
rs6764279	A	C	0.339754	-0.0519522	0.0261862	0.0472607	CP
rs1122979	A	G	0.143191	0.00528056	0.0353937	0.8814	CP
rs10113903	C	G	0.260736	-0.0108115	0.0282214	0.701649	CP
rs2745851	A	G	0.398767	-0.0247639	0.0253135	0.327931	CP
rs9385856	C	T	0.40013	-0.00498968	0.0252841	0.843558	CP
rs7789913	T	C	0.352977	0.0281002	0.025892	0.277795	CP
rs3780486	T	C	0.214276	-0.0140587	0.0302532	0.642145	CP
rs2745851	A	G	0.398767	-0.0247639	0.0253135	0.327931	CP
rs9624334	C	G	0.155662	0.0195466	0.0341374	0.566924	CP
rs5750830	A	C	0.738917	-0.0253222	0.0280883	0.36731	CP
rs9385856	C	T	0.40013	-0.00498968	0.0252841	0.843558	CP
rs7789913	T	C	0.352977	0.0281002	0.025892	0.277795	CP
rs3780486	T	C	0.214276	-0.0140587	0.0302532	0.642145	CP
rs2745851	A	G	0.398767	-0.0247639	0.0253135	0.327931	CP
rs9624334	C	G	0.155662	0.0195466	0.0341374	0.566924	CP
rs5750830	A	C	0.738917	-0.0253222	0.0280883	0.36731	CP
rs7789913	T	C	0.352977	0.0281002	0.025892	0.277795	CP
rs7812088	A	G	0.143188	0.00539352	0.0353918	0.878876	CP
rs11847263	G	T	0.424472	0.0243811	0.0251277	0.331903	CP
rs10483775	A	G	0.0195028	-0.0264066	0.0887579	0.766074	CP
rs6583437	A	G	0.297132	0.0343009	0.0271269	0.206065	CP
rs1122979	A	G	0.143191	0.00528056	0.0353937	0.8814	CP
rs3824459	T	C	0.0167912	-0.0216073	0.0968039	0.823374	CP
rs7281587	A	G	0.221963	0.0164244	0.0299043	0.582846	CP
rs17630758	A	G	0.156606	0.0198162	0.0341446	0.561671	CP
rs909674	A	C	0.736942	-0.0234716	0.0281171	0.403841	CP
rs7789913	T	C	0.352977	0.0281002	0.025892	0.277795	CP
rs7812088	A	G	0.143188	0.00539352	0.0353918	0.878876	CP
rs11847263	G	T	0.424472	0.0243811	0.0251277	0.331903	CP
rs12587616	T	G	0.019503	-0.0264148	0.0887565	0.766002	CP
rs12451413	C	T	0.1756	0.0544642	0.0328498	0.0973218	CP
rs2063112	A	G	0.537962	-0.00833996	0.0248174	0.736831	CP
rs6764279	A	C	0.339754	-0.0519522	0.0261862	0.0472607	CP
rs4074453	C	T	0.283162	0.0163542	0.0275329	0.552521	CP
rs7281587	A	G	0.221963	0.0164244	0.0299043	0.582846	CP
rs6570330	A	G	0.374272	-0.024633	0.0256596	0.337059	CP
rs7789913	T	C	0.352977	0.0281002	0.025892	0.277795	CP
rs4561508	T	C	0.0991349	-0.0498192	0.0414988	0.229946	CP
rs9319617	C	T	0.479489	-0.0488384	0.0248337	0.0492278	CP
rs17630758	A	G	0.156606	0.0198162	0.0341446	0.561671	CP
rs5750830	A	C	0.738917	-0.0253222	0.0280883	0.36731	CP
rs9385856	C	T	0.40013	-0.00498968	0.0252841	0.843558	CP
rs17630758	A	G	0.156606	0.0198162	0.0341446	0.561671	CP
rs4821897	G	A	0.739113	-0.0265862	0.028087	0.343861	CP
rs6421315	C	G	0.352795	0.0284429	0.0258998	0.272122	CP
rs11847263	G	T	0.424472	0.0243811	0.0251277	0.331903	CP
rs11650354	T	C	0.222946	-2.94384e-05	0.0297379	0.99921	CP
rs3795464	A	G	0.315484	-0.0433387	0.026708	0.104657	CP
rs17776120	A	C	0.39459	-0.00439018	0.0253316	0.862409	CP
rs7789913	T	C	0.352977	0.0281002	0.025892	0.277795	CP
rs874232	C	T	0.454553	-0.0411365	0.0248832	0.0982947	CP
rs17775791	C	T	0.26704	-0.014876	0.0279819	0.594982	CP
rs7758383	G	A	0.462566	0.011534	0.0248861	0.643025	CP
rs10096810	A	G	0.620129	0.00078281	0.0254261	0.975439	CP
rs10813951	G	A	0.216107	-0.012878	0.0301356	0.669134	CP
rs3864327	G	A	0.161985	0.0101574	0.0335231	0.761891	CP
rs6570330	A	G	0.374272	-0.024633	0.0256596	0.337059	CP
rs9319617	C	T	0.479489	-0.0488384	0.0248337	0.0492278	CP
rs17630758	A	G	0.156606	0.0198162	0.0341446	0.561671	CP
rs8137426	G	T	0.738922	-0.026114	0.0280874	0.352506	CP
rs7812088	A	G	0.143188	0.00539352	0.0353918	0.878876	CP
rs10096810	A	G	0.620129	0.00078281	0.0254261	0.975439	CP
rs2067749	G	A	0.102033	0.0113723	0.0408396	0.780658	CP
rs3824459	T	C	0.0167912	-0.0216073	0.0968039	0.823374	CP
rs17775791	C	T	0.26704	-0.014876	0.0279819	0.594982	CP
rs7758383	G	A	0.462566	0.011534	0.0248861	0.643025	CP
rs10813951	G	A	0.216107	-0.012878	0.0301356	0.669134	CP
rs7789913	T	C	0.352977	0.0281002	0.025892	0.277795	CP
rs7812088	A	G	0.143188	0.00539352	0.0353918	0.878876	CP
rs11847263	G	T	0.424472	0.0243811	0.0251277	0.331903	CP
rs12587616	T	G	0.019503	-0.0264148	0.0887565	0.766002	CP
rs7789913	T	C	0.352977	0.0281002	0.025892	0.277795	CP
rs7812088	A	G	0.143188	0.00539352	0.0353918	0.878876	CP
rs11847263	G	T	0.424472	0.0243811	0.0251277	0.331903	CP
rs12587616	T	G	0.019503	-0.0264148	0.0887565	0.766002	CP
rs8068453	T	C	0.239223	-0.0372501	0.0290763	0.200153	CP
rs7789913	T	C	0.352977	0.0281002	0.025892	0.277795	CP
rs7812088	A	G	0.143188	0.00539352	0.0353918	0.878876	CP
rs11847263	G	T	0.424472	0.0243811	0.0251277	0.331903	CP
rs12587616	T	G	0.019503	-0.0264148	0.0887565	0.766002	CP
rs12451413	C	T	0.1756	0.0544642	0.0328498	0.0973218	CP
rs6583437	A	G	0.297132	0.0343009	0.0271269	0.206065	CP
rs11847263	G	T	0.424472	0.0243811	0.0251277	0.331903	CP
rs9385856	C	T	0.40013	-0.00498968	0.0252841	0.843558	CP
rs6421315	C	G	0.352795	0.0284429	0.0258998	0.272122	CP
rs11847263	G	T	0.424472	0.0243811	0.0251277	0.331903	CP
rs2064056	T	C	0.192795	0.028853	0.0314323	0.358651	CP
rs17630758	A	G	0.156606	0.0198162	0.0341446	0.561671	CP
rs8137426	G	T	0.738922	-0.026114	0.0280874	0.352506	CP
rs9385856	C	T	0.40013	-0.00498968	0.0252841	0.843558	CP
rs6421315	C	G	0.352795	0.0284429	0.0258998	0.272122	CP
rs1122979	A	G	0.143191	0.00528056	0.0353937	0.8814	CP
rs10758192	A	G	0.260777	-0.0102194	0.0282183	0.717236	CP
rs11847263	G	T	0.424472	0.0243811	0.0251277	0.331903	CP
rs2064056	T	C	0.192795	0.028853	0.0314323	0.358651	CP
rs17630758	A	G	0.156606	0.0198162	0.0341446	0.561671	CP
rs8137426	G	T	0.738922	-0.026114	0.0280874	0.352506	CP
rs10903118	C	T	0.551185	-0.0153274	0.0248666	0.537642	CP
rs9385856	C	T	0.40013	-0.00498968	0.0252841	0.843558	CP
rs6421315	C	G	0.352795	0.0284429	0.0258998	0.272122	CP
rs9319617	C	T	0.479489	-0.0488384	0.0248337	0.0492278	CP
rs2064056	T	C	0.192795	0.028853	0.0314323	0.358651	CP
rs17630758	A	G	0.156606	0.0198162	0.0341446	0.561671	CP
rs8137426	G	T	0.738922	-0.026114	0.0280874	0.352506	CP
rs7555518	A	T	0.537678	-0.00677235	0.0248084	0.784865	CP
rs6583437	A	G	0.297132	0.0343009	0.0271269	0.206065	CP
rs17630758	A	G	0.156606	0.0198162	0.0341446	0.561671	CP
rs10903118	C	T	0.551185	-0.0153274	0.0248666	0.537642	CP
rs9385856	C	T	0.40013	-0.00498968	0.0252841	0.843558	CP
rs6421315	C	G	0.352795	0.0284429	0.0258998	0.272122	CP
rs2064056	T	C	0.192795	0.028853	0.0314323	0.358651	CP
rs17630758	A	G	0.156606	0.0198162	0.0341446	0.561671	CP
rs5750830	A	C	0.738917	-0.0253222	0.0280883	0.36731	CP
rs9385856	C	T	0.40013	-0.00498968	0.0252841	0.843558	CP
rs6421315	C	G	0.352795	0.0284429	0.0258998	0.272122	CP
rs10124479	G	T	0.260814	-0.010549	0.0282206	0.708549	CP
rs2064056	T	C	0.192795	0.028853	0.0314323	0.358651	CP
rs17630758	A	G	0.156606	0.0198162	0.0341446	0.561671	CP
rs4821897	G	A	0.739113	-0.0265862	0.028087	0.343861	CP
rs10903118	C	T	0.551185	-0.0153274	0.0248666	0.537642	CP
rs9385856	C	T	0.40013	-0.00498968	0.0252841	0.843558	CP
rs6421315	C	G	0.352795	0.0284429	0.0258998	0.272122	CP
rs9319617	C	T	0.479489	-0.0488384	0.0248337	0.0492278	CP
rs4807942	C	T	0.114754	0.0463778	0.0391271	0.235894	CP
rs2064056	T	C	0.192795	0.028853	0.0314323	0.358651	CP
rs17630758	A	G	0.156606	0.0198162	0.0341446	0.561671	CP
rs5750830	A	C	0.738917	-0.0253222	0.0280883	0.36731	CP
rs10903118	C	T	0.551185	-0.0153274	0.0248666	0.537642	CP
rs11249231	A	G	0.0821518	-0.0054166	0.0449627	0.904112	CP
rs9385856	C	T	0.40013	-0.00498968	0.0252841	0.843558	CP
rs6583437	A	G	0.297132	0.0343009	0.0271269	0.206065	CP
rs10813951	G	A	0.216107	-0.012878	0.0301356	0.669134	CP
rs7281587	A	G	0.221963	0.0164244	0.0299043	0.582846	CP
rs17630758	A	G	0.156606	0.0198162	0.0341446	0.561671	CP
rs909674	A	C	0.736942	-0.0234716	0.0281171	0.403841	CP
rs10903118	C	T	0.551185	-0.0153274	0.0248666	0.537642	CP
rs9385856	C	T	0.40013	-0.00498968	0.0252841	0.843558	CP
rs6421315	C	G	0.352795	0.0284429	0.0258998	0.272122	CP
rs2064056	T	C	0.192795	0.028853	0.0314323	0.358651	CP
rs17630758	A	G	0.156606	0.0198162	0.0341446	0.561671	CP
rs5750830	A	C	0.738917	-0.0253222	0.0280883	0.36731	CP
rs10903118	C	T	0.551185	-0.0153274	0.0248666	0.537642	CP
rs9385856	C	T	0.40013	-0.00498968	0.0252841	0.843558	CP
rs6421315	C	G	0.352795	0.0284429	0.0258998	0.272122	CP
rs2064056	T	C	0.192795	0.028853	0.0314323	0.358651	CP
rs17630758	A	G	0.156606	0.0198162	0.0341446	0.561671	CP
rs5750830	A	C	0.738917	-0.0253222	0.0280883	0.36731	CP
rs311438	A	G	0.0828224	0.0107725	0.0448031	0.809989	CP
rs9385856	C	T	0.40013	-0.00498968	0.0252841	0.843558	CP
rs6583437	A	G	0.297132	0.0343009	0.0271269	0.206065	CP
rs2064056	T	C	0.192795	0.028853	0.0314323	0.358651	CP
rs17630758	A	G	0.156606	0.0198162	0.0341446	0.561671	CP
rs5750830	A	C	0.738917	-0.0253222	0.0280883	0.36731	CP
rs3795464	A	G	0.315484	-0.0433387	0.026708	0.104657	CP
rs17776120	A	C	0.39459	-0.00439018	0.0253316	0.862409	CP
rs7789913	T	C	0.352977	0.0281002	0.025892	0.277795	CP
rs874232	C	T	0.454553	-0.0411365	0.0248832	0.0982947	CP
rs10903118	C	T	0.551185	-0.0153274	0.0248666	0.537642	CP
rs11249231	A	G	0.0821518	-0.0054166	0.0449627	0.904112	CP
rs9385856	C	T	0.40013	-0.00498968	0.0252841	0.843558	CP
rs6583437	A	G	0.297132	0.0343009	0.0271269	0.206065	CP
rs10813951	G	A	0.216107	-0.012878	0.0301356	0.669134	CP
rs7281587	A	G	0.221963	0.0164244	0.0299043	0.582846	CP
rs17630758	A	G	0.156606	0.0198162	0.0341446	0.561671	CP
rs909674	A	C	0.736942	-0.0234716	0.0281171	0.403841	CP
rs10903118	C	T	0.551185	-0.0153274	0.0248666	0.537642	CP
rs11249231	A	G	0.0821518	-0.0054166	0.0449627	0.904112	CP
rs9385856	C	T	0.40013	-0.00498968	0.0252841	0.843558	CP
rs6583437	A	G	0.297132	0.0343009	0.0271269	0.206065	CP
rs10813951	G	A	0.216107	-0.012878	0.0301356	0.669134	CP
rs7281587	A	G	0.221963	0.0164244	0.0299043	0.582846	CP
rs17630758	A	G	0.156606	0.0198162	0.0341446	0.561671	CP
rs909674	A	C	0.736942	-0.0234716	0.0281171	0.403841	CP
rs10903118	C	T	0.551185	-0.0153274	0.0248666	0.537642	CP
rs11249231	A	G	0.0821518	-0.0054166	0.0449627	0.904112	CP
rs9385856	C	T	0.40013	-0.00498968	0.0252841	0.843558	CP
rs6583437	A	G	0.297132	0.0343009	0.0271269	0.206065	CP
rs10813951	G	A	0.216107	-0.012878	0.0301356	0.669134	CP
rs7281587	A	G	0.221963	0.0164244	0.0299043	0.582846	CP
rs17630758	A	G	0.156606	0.0198162	0.0341446	0.561671	CP
rs8137426	G	T	0.738922	-0.026114	0.0280874	0.352506	CP
rs6583437	A	G	0.297132	0.0343009	0.0271269	0.206065	CP
rs10096810	A	G	0.620129	0.00078281	0.0254261	0.975439	CP
rs10813951	G	A	0.216107	-0.012878	0.0301356	0.669134	CP
rs4902393	C	G	0.560558	-0.0255823	0.0250423	0.306987	CP
rs12986368	T	C	0.34871	0.0431988	0.0259637	0.0961502	CP

## Sheet: Table S6
Table S6. The characteristic of instrumental variables in AAP outcome.
SNP	effect_allele	other_allele	eaf	beta	se	pval	outcome
rs7789913	T	C	0.352752	0.0610846	0.0486483	0.209248	AAP
rs7812088	A	G	0.143217	0.133224	0.0664947	0.0451211	AAP
rs11847263	G	T	0.4238	-0.0774285	0.0470783	0.100037	AAP
rs10483775	A	G	0.019474	-0.214659	0.166839	0.198223	AAP
rs6421315	C	G	0.352571	0.0617764	0.0486639	0.204281	AAP
rs7812088	A	G	0.143217	0.133224	0.0664947	0.0451211	AAP
rs3824459	T	C	0.0167463	-0.0865704	0.180034	0.630619	AAP
rs7281587	A	G	0.221638	0.00454432	0.0561766	0.935527	AAP
rs17630758	A	G	0.156948	0.0151073	0.0641381	0.813787	AAP
rs909674	A	C	0.737205	-0.0265671	0.052703	0.614197	AAP
rs7789913	T	C	0.352752	0.0610846	0.0486483	0.209248	AAP
rs7812088	A	G	0.143217	0.133224	0.0664947	0.0451211	AAP
rs11847263	G	T	0.4238	-0.0774285	0.0470783	0.100037	AAP
rs12587616	T	G	0.0194755	-0.214661	0.166836	0.198214	AAP
rs12451413	C	T	0.175364	0.052175	0.0614609	0.39593	AAP
rs17303508	C	T	0.314506	-0.0146258	0.0502589	0.771044	AAP
rs7865745	A	G	0.258508	-0.098264	0.0532653	0.0650669	AAP
rs4074453	C	T	0.282863	-0.00294695	0.0515952	0.954452	AAP
rs2834838	G	A	0.113628	-0.0785134	0.0732944	0.284077	AAP
rs7621161	A	C	0.344773	-0.0412199	0.048928	0.399531	AAP
rs10813950	A	G	0.26033	-0.0959038	0.0531178	0.070997	AAP
rs4074453	C	T	0.282863	-0.00294695	0.0515952	0.954452	AAP
rs6570330	A	G	0.374347	-0.0244712	0.0482574	0.612087	AAP
rs7789913	T	C	0.352752	0.0610846	0.0486483	0.209248	AAP
rs3848370	C	G	0.288092	-0.0898753	0.0513266	0.0799374	AAP
rs4561508	T	C	0.0990742	0.0766296	0.0781725	0.326957	AAP
rs17630758	A	G	0.156948	0.0151073	0.0641381	0.813787	AAP
rs4821897	G	A	0.739385	-0.0319718	0.0526363	0.543578	AAP
rs9385856	C	T	0.400493	0.00440731	0.047563	0.926172	AAP
rs17630758	A	G	0.156948	0.0151073	0.0641381	0.813787	AAP
rs4821897	G	A	0.739385	-0.0319718	0.0526363	0.543578	AAP
rs6421315	C	G	0.352571	0.0617764	0.0486639	0.204281	AAP
rs11847263	G	T	0.4238	-0.0774285	0.0470783	0.100037	AAP
rs11650354	T	C	0.223233	0.0372235	0.0557916	0.504652	AAP
rs17775791	C	T	0.266775	-0.0142283	0.0525086	0.786414	AAP
rs7789913	T	C	0.352752	0.0610846	0.0486483	0.209248	AAP
rs874232	C	T	0.455077	0.0171312	0.0467078	0.713788	AAP
rs17775791	C	T	0.266775	-0.0142283	0.0525086	0.786414	AAP
rs7758383	G	A	0.462164	0.0156925	0.0467255	0.736987	AAP
rs10096810	A	G	0.620493	0.0172672	0.0477796	0.717806	AAP
rs10813951	G	A	0.215808	-0.0723323	0.0567118	0.202155	AAP
rs17775791	C	T	0.266775	-0.0142283	0.0525086	0.786414	AAP
rs6570330	A	G	0.374347	-0.0244712	0.0482574	0.612087	AAP
rs6421315	C	G	0.352571	0.0617764	0.0486639	0.204281	AAP
rs9319617	C	T	0.479518	-0.030574	0.0466431	0.512152	AAP
rs741706	T	C	0.56226	-0.01311	0.04695	0.780065	AAP
rs17630758	A	G	0.156948	0.0151073	0.0641381	0.813787	AAP
rs4821897	G	A	0.739385	-0.0319718	0.0526363	0.543578	AAP
rs6764279	A	C	0.339064	-0.0483805	0.0490805	0.324261	AAP
rs3777178	C	G	0.264038	0.0679307	0.0526786	0.197214	AAP
rs1122979	A	G	0.14322	0.133129	0.0664976	0.0452845	AAP
rs4074453	C	T	0.282863	-0.00294695	0.0515952	0.954452	AAP
rs2745851	A	G	0.398601	-0.00814765	0.0475209	0.863867	AAP
rs6583437	A	G	0.296846	0.11394	0.0509163	0.0252348	AAP
rs11847263	G	T	0.4238	-0.0774285	0.0470783	0.100037	AAP
rs7621161	A	C	0.344773	-0.0412199	0.048928	0.399531	AAP
rs10813951	G	A	0.215808	-0.0723323	0.0567118	0.202155	AAP
rs250555	C	T	0.24012	-0.0174774	0.0543809	0.747916	AAP
rs2725391	T	C	0.477742	0.0559921	0.0465942	0.229481	AAP
rs7621161	A	C	0.344773	-0.0412199	0.048928	0.399531	AAP
rs6583437	A	G	0.296846	0.11394	0.0509163	0.0252348	AAP
rs3742597	G	A	0.316366	-0.0223887	0.049845	0.653313	AAP
rs7621161	A	C	0.344773	-0.0412199	0.048928	0.399531	AAP
rs10813951	G	A	0.215808	-0.0723323	0.0567118	0.202155	AAP
rs909674	A	C	0.737205	-0.0265671	0.052703	0.614197	AAP
rs7621161	A	C	0.344773	-0.0412199	0.048928	0.399531	AAP
rs2268533	C	G	0.263085	-0.0347812	0.052868	0.510611	AAP
rs10813951	G	A	0.215808	-0.0723323	0.0567118	0.202155	AAP
rs250555	C	T	0.24012	-0.0174774	0.0543809	0.747916	AAP
rs2725391	T	C	0.477742	0.0559921	0.0465942	0.229481	AAP
rs2745851	A	G	0.398601	-0.00814765	0.0475209	0.863867	AAP
rs7621161	A	C	0.344773	-0.0412199	0.048928	0.399531	AAP
rs10813951	G	A	0.215808	-0.0723323	0.0567118	0.202155	AAP
rs250555	C	T	0.24012	-0.0174774	0.0543809	0.747916	AAP
rs2725391	T	C	0.477742	0.0559921	0.0465942	0.229481	AAP
rs7621161	A	C	0.344773	-0.0412199	0.048928	0.399531	AAP
rs2834845	A	G	0.192575	0.00980242	0.0590615	0.868181	AAP
rs7621161	A	C	0.344773	-0.0412199	0.048928	0.399531	AAP
rs2268533	C	G	0.263085	-0.0347812	0.052868	0.510611	AAP
rs3777178	C	G	0.264038	0.0679307	0.0526786	0.197214	AAP
rs7812088	A	G	0.143217	0.133224	0.0664947	0.0451211	AAP
rs4074453	C	T	0.282863	-0.00294695	0.0515952	0.954452	AAP
rs2279913	C	A	0.44935	-0.0509547	0.0471494	0.279827	AAP
rs2745851	A	G	0.398601	-0.00814765	0.0475209	0.863867	AAP
rs17775791	C	T	0.266775	-0.0142283	0.0525086	0.786414	AAP
rs4686844	A	G	0.537834	0.0296476	0.0467439	0.525914	AAP
rs10113903	C	G	0.260307	-0.0958161	0.05312	0.0712672	AAP
rs540719	C	T	0.267186	-0.029073	0.0524941	0.579693	AAP
rs2725391	T	C	0.477742	0.0559921	0.0465942	0.229481	AAP
rs2745851	A	G	0.398601	-0.00814765	0.0475209	0.863867	AAP
rs17775791	C	T	0.266775	-0.0142283	0.0525086	0.786414	AAP
rs9385856	C	T	0.400493	0.00440731	0.047563	0.926172	AAP
rs4821897	G	A	0.739385	-0.0319718	0.0526363	0.543578	AAP
rs7621161	A	C	0.344773	-0.0412199	0.048928	0.399531	AAP
rs2659005	T	C	0.436604	0.0611416	0.0469492	0.192816	AAP
rs7621161	A	C	0.344773	-0.0412199	0.048928	0.399531	AAP
rs2161318	C	T	0.259011	0.0696231	0.0529638	0.188664	AAP
rs11215031	G	T	0.0984627	-0.1024	0.0775679	0.186791	AAP
rs2309748	T	A	0.260232	-0.0532548	0.0530441	0.315392	AAP
rs6570330	A	G	0.374347	-0.0244712	0.0482574	0.612087	AAP
rs17630758	A	G	0.156948	0.0151073	0.0641381	0.813787	AAP
rs4821897	G	A	0.739385	-0.0319718	0.0526363	0.543578	AAP
rs1529869	T	C	0.44945	0.020519	0.0467208	0.660529	AAP
rs7621161	A	C	0.344773	-0.0412199	0.048928	0.399531	AAP
rs2268533	C	G	0.263085	-0.0347812	0.052868	0.510611	AAP
rs7700895	A	T	0.264039	0.0679841	0.0526785	0.196861	AAP
rs12342831	C	T	0.216173	-0.0709586	0.0566586	0.210428	AAP
rs11215031	G	T	0.0984627	-0.1024	0.0775679	0.186791	AAP
rs1048775	C	G	0.513766	0.0502143	0.0467673	0.282955	AAP
rs2745851	A	G	0.398601	-0.00814765	0.0475209	0.863867	AAP
rs6764279	A	C	0.339064	-0.0483805	0.0490805	0.324261	AAP
rs10113903	C	G	0.260307	-0.0958161	0.05312	0.0712672	AAP
rs2745851	A	G	0.398601	-0.00814765	0.0475209	0.863867	AAP
rs6001585	A	C	0.805054	0.002446	0.0584778	0.966636	AAP
rs6764279	A	C	0.339064	-0.0483805	0.0490805	0.324261	AAP
rs1122979	A	G	0.14322	0.133129	0.0664976	0.0452845	AAP
rs10113903	C	G	0.260307	-0.0958161	0.05312	0.0712672	AAP
rs2745851	A	G	0.398601	-0.00814765	0.0475209	0.863867	AAP
rs6764279	A	C	0.339064	-0.0483805	0.0490805	0.324261	AAP
rs1122979	A	G	0.14322	0.133129	0.0664976	0.0452845	AAP
rs10113903	C	G	0.260307	-0.0958161	0.05312	0.0712672	AAP
rs2745851	A	G	0.398601	-0.00814765	0.0475209	0.863867	AAP
rs9385856	C	T	0.400493	0.00440731	0.047563	0.926172	AAP
rs7789913	T	C	0.352752	0.0610846	0.0486483	0.209248	AAP
rs3780486	T	C	0.213976	-0.0752065	0.0569182	0.186398	AAP
rs2745851	A	G	0.398601	-0.00814765	0.0475209	0.863867	AAP
rs9624334	C	G	0.156007	0.0170315	0.0641278	0.790558	AAP
rs5750830	A	C	0.739195	-0.0329952	0.0526384	0.530772	AAP
rs9385856	C	T	0.400493	0.00440731	0.047563	0.926172	AAP
rs7789913	T	C	0.352752	0.0610846	0.0486483	0.209248	AAP
rs3780486	T	C	0.213976	-0.0752065	0.0569182	0.186398	AAP
rs2745851	A	G	0.398601	-0.00814765	0.0475209	0.863867	AAP
rs9624334	C	G	0.156007	0.0170315	0.0641278	0.790558	AAP
rs5750830	A	C	0.739195	-0.0329952	0.0526384	0.530772	AAP
rs7789913	T	C	0.352752	0.0610846	0.0486483	0.209248	AAP
rs7812088	A	G	0.143217	0.133224	0.0664947	0.0451211	AAP
rs11847263	G	T	0.4238	-0.0774285	0.0470783	0.100037	AAP
rs10483775	A	G	0.019474	-0.214659	0.166839	0.198223	AAP
rs6583437	A	G	0.296846	0.11394	0.0509163	0.0252348	AAP
rs1122979	A	G	0.14322	0.133129	0.0664976	0.0452845	AAP
rs3824459	T	C	0.0167463	-0.0865704	0.180034	0.630619	AAP
rs7281587	A	G	0.221638	0.00454432	0.0561766	0.935527	AAP
rs17630758	A	G	0.156948	0.0151073	0.0641381	0.813787	AAP
rs909674	A	C	0.737205	-0.0265671	0.052703	0.614197	AAP
rs7789913	T	C	0.352752	0.0610846	0.0486483	0.209248	AAP
rs7812088	A	G	0.143217	0.133224	0.0664947	0.0451211	AAP
rs11847263	G	T	0.4238	-0.0774285	0.0470783	0.100037	AAP
rs12587616	T	G	0.0194755	-0.214661	0.166836	0.198214	AAP
rs12451413	C	T	0.175364	0.052175	0.0614609	0.39593	AAP
rs2063112	A	G	0.537883	-0.0277087	0.0466093	0.552184	AAP
rs6764279	A	C	0.339064	-0.0483805	0.0490805	0.324261	AAP
rs4074453	C	T	0.282863	-0.00294695	0.0515952	0.954452	AAP
rs7281587	A	G	0.221638	0.00454432	0.0561766	0.935527	AAP
rs6570330	A	G	0.374347	-0.0244712	0.0482574	0.612087	AAP
rs7789913	T	C	0.352752	0.0610846	0.0486483	0.209248	AAP
rs4561508	T	C	0.0990742	0.0766296	0.0781725	0.326957	AAP
rs9319617	C	T	0.479518	-0.030574	0.0466431	0.512152	AAP
rs17630758	A	G	0.156948	0.0151073	0.0641381	0.813787	AAP
rs5750830	A	C	0.739195	-0.0329952	0.0526384	0.530772	AAP
rs9385856	C	T	0.400493	0.00440731	0.047563	0.926172	AAP
rs17630758	A	G	0.156948	0.0151073	0.0641381	0.813787	AAP
rs4821897	G	A	0.739385	-0.0319718	0.0526363	0.543578	AAP
rs6421315	C	G	0.352571	0.0617764	0.0486639	0.204281	AAP
rs11847263	G	T	0.4238	-0.0774285	0.0470783	0.100037	AAP
rs11650354	T	C	0.223233	0.0372235	0.0557916	0.504652	AAP
rs3795464	A	G	0.315686	0.109155	0.0502636	0.0298827	AAP
rs17776120	A	C	0.394608	0.0183362	0.0475873	0.700003	AAP
rs7789913	T	C	0.352752	0.0610846	0.0486483	0.209248	AAP
rs874232	C	T	0.455077	0.0171312	0.0467078	0.713788	AAP
rs17775791	C	T	0.266775	-0.0142283	0.0525086	0.786414	AAP
rs7758383	G	A	0.462164	0.0156925	0.0467255	0.736987	AAP
rs10096810	A	G	0.620493	0.0172672	0.0477796	0.717806	AAP
rs10813951	G	A	0.215808	-0.0723323	0.0567118	0.202155	AAP
rs3864327	G	A	0.162025	-0.0386584	0.0632682	0.541184	AAP
rs6570330	A	G	0.374347	-0.0244712	0.0482574	0.612087	AAP
rs9319617	C	T	0.479518	-0.030574	0.0466431	0.512152	AAP
rs17630758	A	G	0.156948	0.0151073	0.0641381	0.813787	AAP
rs8137426	G	T	0.739186	-0.0336163	0.0526381	0.523063	AAP
rs7812088	A	G	0.143217	0.133224	0.0664947	0.0451211	AAP
rs10096810	A	G	0.620493	0.0172672	0.0477796	0.717806	AAP
rs2067749	G	A	0.101943	0.0673092	0.0767639	0.380577	AAP
rs3824459	T	C	0.0167463	-0.0865704	0.180034	0.630619	AAP
rs17775791	C	T	0.266775	-0.0142283	0.0525086	0.786414	AAP
rs7758383	G	A	0.462164	0.0156925	0.0467255	0.736987	AAP
rs10813951	G	A	0.215808	-0.0723323	0.0567118	0.202155	AAP
rs7789913	T	C	0.352752	0.0610846	0.0486483	0.209248	AAP
rs7812088	A	G	0.143217	0.133224	0.0664947	0.0451211	AAP
rs11847263	G	T	0.4238	-0.0774285	0.0470783	0.100037	AAP
rs12587616	T	G	0.0194755	-0.214661	0.166836	0.198214	AAP
rs7789913	T	C	0.352752	0.0610846	0.0486483	0.209248	AAP
rs7812088	A	G	0.143217	0.133224	0.0664947	0.0451211	AAP
rs11847263	G	T	0.4238	-0.0774285	0.0470783	0.100037	AAP
rs12587616	T	G	0.0194755	-0.214661	0.166836	0.198214	AAP
rs8068453	T	C	0.239426	-0.0148571	0.0547513	0.786117	AAP
rs7789913	T	C	0.352752	0.0610846	0.0486483	0.209248	AAP
rs7812088	A	G	0.143217	0.133224	0.0664947	0.0451211	AAP
rs11847263	G	T	0.4238	-0.0774285	0.0470783	0.100037	AAP
rs12587616	T	G	0.0194755	-0.214661	0.166836	0.198214	AAP
rs12451413	C	T	0.175364	0.052175	0.0614609	0.39593	AAP
rs6583437	A	G	0.296846	0.11394	0.0509163	0.0252348	AAP
rs11847263	G	T	0.4238	-0.0774285	0.0470783	0.100037	AAP
rs9385856	C	T	0.400493	0.00440731	0.047563	0.926172	AAP
rs6421315	C	G	0.352571	0.0617764	0.0486639	0.204281	AAP
rs11847263	G	T	0.4238	-0.0774285	0.0470783	0.100037	AAP
rs2064056	T	C	0.192591	0.00886328	0.0590974	0.880782	AAP
rs17630758	A	G	0.156948	0.0151073	0.0641381	0.813787	AAP
rs8137426	G	T	0.739186	-0.0336163	0.0526381	0.523063	AAP
rs9385856	C	T	0.400493	0.00440731	0.047563	0.926172	AAP
rs6421315	C	G	0.352571	0.0617764	0.0486639	0.204281	AAP
rs1122979	A	G	0.14322	0.133129	0.0664976	0.0452845	AAP
rs10758192	A	G	0.260349	-0.0959449	0.0531155	0.0708647	AAP
rs11847263	G	T	0.4238	-0.0774285	0.0470783	0.100037	AAP
rs2064056	T	C	0.192591	0.00886328	0.0590974	0.880782	AAP
rs17630758	A	G	0.156948	0.0151073	0.0641381	0.813787	AAP
rs8137426	G	T	0.739186	-0.0336163	0.0526381	0.523063	AAP
rs10903118	C	T	0.551107	-0.0216168	0.0467116	0.643527	AAP
rs9385856	C	T	0.400493	0.00440731	0.047563	0.926172	AAP
rs6421315	C	G	0.352571	0.0617764	0.0486639	0.204281	AAP
rs9319617	C	T	0.479518	-0.030574	0.0466431	0.512152	AAP
rs2064056	T	C	0.192591	0.00886328	0.0590974	0.880782	AAP
rs17630758	A	G	0.156948	0.0151073	0.0641381	0.813787	AAP
rs8137426	G	T	0.739186	-0.0336163	0.0526381	0.523063	AAP
rs7555518	A	T	0.537588	-0.0264185	0.0465914	0.570698	AAP
rs6583437	A	G	0.296846	0.11394	0.0509163	0.0252348	AAP
rs17630758	A	G	0.156948	0.0151073	0.0641381	0.813787	AAP
rs10903118	C	T	0.551107	-0.0216168	0.0467116	0.643527	AAP
rs9385856	C	T	0.400493	0.00440731	0.047563	0.926172	AAP
rs6421315	C	G	0.352571	0.0617764	0.0486639	0.204281	AAP
rs2064056	T	C	0.192591	0.00886328	0.0590974	0.880782	AAP
rs17630758	A	G	0.156948	0.0151073	0.0641381	0.813787	AAP
rs5750830	A	C	0.739195	-0.0329952	0.0526384	0.530772	AAP
rs9385856	C	T	0.400493	0.00440731	0.047563	0.926172	AAP
rs6421315	C	G	0.352571	0.0617764	0.0486639	0.204281	AAP
rs10124479	G	T	0.26039	-0.096137	0.0531188	0.0703186	AAP
rs2064056	T	C	0.192591	0.00886328	0.0590974	0.880782	AAP
rs17630758	A	G	0.156948	0.0151073	0.0641381	0.813787	AAP
rs4821897	G	A	0.739385	-0.0319718	0.0526363	0.543578	AAP
rs10903118	C	T	0.551107	-0.0216168	0.0467116	0.643527	AAP
rs9385856	C	T	0.400493	0.00440731	0.047563	0.926172	AAP
rs6421315	C	G	0.352571	0.0617764	0.0486639	0.204281	AAP
rs9319617	C	T	0.479518	-0.030574	0.0466431	0.512152	AAP
rs4807942	C	T	0.11486	0.0948072	0.0736935	0.198266	AAP
rs2064056	T	C	0.192591	0.00886328	0.0590974	0.880782	AAP
rs17630758	A	G	0.156948	0.0151073	0.0641381	0.813787	AAP
rs5750830	A	C	0.739195	-0.0329952	0.0526384	0.530772	AAP
rs10903118	C	T	0.551107	-0.0216168	0.0467116	0.643527	AAP
rs11249231	A	G	0.0821115	-0.0560938	0.0846194	0.507398	AAP
rs9385856	C	T	0.400493	0.00440731	0.047563	0.926172	AAP
rs6583437	A	G	0.296846	0.11394	0.0509163	0.0252348	AAP
rs10813951	G	A	0.215808	-0.0723323	0.0567118	0.202155	AAP
rs7281587	A	G	0.221638	0.00454432	0.0561766	0.935527	AAP
rs17630758	A	G	0.156948	0.0151073	0.0641381	0.813787	AAP
rs909674	A	C	0.737205	-0.0265671	0.052703	0.614197	AAP
rs10903118	C	T	0.551107	-0.0216168	0.0467116	0.643527	AAP
rs9385856	C	T	0.400493	0.00440731	0.047563	0.926172	AAP
rs6421315	C	G	0.352571	0.0617764	0.0486639	0.204281	AAP
rs2064056	T	C	0.192591	0.00886328	0.0590974	0.880782	AAP
rs17630758	A	G	0.156948	0.0151073	0.0641381	0.813787	AAP
rs5750830	A	C	0.739195	-0.0329952	0.0526384	0.530772	AAP
rs10903118	C	T	0.551107	-0.0216168	0.0467116	0.643527	AAP
rs9385856	C	T	0.400493	0.00440731	0.047563	0.926172	AAP
rs6421315	C	G	0.352571	0.0617764	0.0486639	0.204281	AAP
rs2064056	T	C	0.192591	0.00886328	0.0590974	0.880782	AAP
rs17630758	A	G	0.156948	0.0151073	0.0641381	0.813787	AAP
rs5750830	A	C	0.739195	-0.0329952	0.0526384	0.530772	AAP
rs311438	A	G	0.0828545	-0.0453562	0.0846141	0.591934	AAP
rs9385856	C	T	0.400493	0.00440731	0.047563	0.926172	AAP
rs6583437	A	G	0.296846	0.11394	0.0509163	0.0252348	AAP
rs2064056	T	C	0.192591	0.00886328	0.0590974	0.880782	AAP
rs17630758	A	G	0.156948	0.0151073	0.0641381	0.813787	AAP
rs5750830	A	C	0.739195	-0.0329952	0.0526384	0.530772	AAP
rs3795464	A	G	0.315686	0.109155	0.0502636	0.0298827	AAP
rs17776120	A	C	0.394608	0.0183362	0.0475873	0.700003	AAP
rs7789913	T	C	0.352752	0.0610846	0.0486483	0.209248	AAP
rs874232	C	T	0.455077	0.0171312	0.0467078	0.713788	AAP
rs10903118	C	T	0.551107	-0.0216168	0.0467116	0.643527	AAP
rs11249231	A	G	0.0821115	-0.0560938	0.0846194	0.507398	AAP
rs9385856	C	T	0.400493	0.00440731	0.047563	0.926172	AAP
rs6583437	A	G	0.296846	0.11394	0.0509163	0.0252348	AAP
rs10813951	G	A	0.215808	-0.0723323	0.0567118	0.202155	AAP
rs7281587	A	G	0.221638	0.00454432	0.0561766	0.935527	AAP
rs17630758	A	G	0.156948	0.0151073	0.0641381	0.813787	AAP
rs909674	A	C	0.737205	-0.0265671	0.052703	0.614197	AAP
rs10903118	C	T	0.551107	-0.0216168	0.0467116	0.643527	AAP
rs11249231	A	G	0.0821115	-0.0560938	0.0846194	0.507398	AAP
rs9385856	C	T	0.400493	0.00440731	0.047563	0.926172	AAP
rs6583437	A	G	0.296846	0.11394	0.0509163	0.0252348	AAP
rs10813951	G	A	0.215808	-0.0723323	0.0567118	0.202155	AAP
rs7281587	A	G	0.221638	0.00454432	0.0561766	0.935527	AAP
rs17630758	A	G	0.156948	0.0151073	0.0641381	0.813787	AAP
rs909674	A	C	0.737205	-0.0265671	0.052703	0.614197	AAP
rs10903118	C	T	0.551107	-0.0216168	0.0467116	0.643527	AAP
rs11249231	A	G	0.0821115	-0.0560938	0.0846194	0.507398	AAP
rs9385856	C	T	0.400493	0.00440731	0.047563	0.926172	AAP
rs6583437	A	G	0.296846	0.11394	0.0509163	0.0252348	AAP
rs10813951	G	A	0.215808	-0.0723323	0.0567118	0.202155	AAP
rs7281587	A	G	0.221638	0.00454432	0.0561766	0.935527	AAP
rs17630758	A	G	0.156948	0.0151073	0.0641381	0.813787	AAP
rs8137426	G	T	0.739186	-0.0336163	0.0526381	0.523063	AAP
rs6583437	A	G	0.296846	0.11394	0.0509163	0.0252348	AAP
rs10096810	A	G	0.620493	0.0172672	0.0477796	0.717806	AAP
rs10813951	G	A	0.215808	-0.0723323	0.0567118	0.202155	AAP
rs4902393	C	G	0.56069	0.0126525	0.0468902	0.78729	AAP
rs12986368	T	C	0.347256	-0.0275038	0.0488254	0.573224	AAP

## Sheet: Table S7
Table S7. The characteristic of instrumental variables in ACP outcome.
SNP	effect_allele	other_allele	eaf	beta	se	pval	outcome
rs7789913	T	C	0.352752	0.0467904	0.0351219	0.182784	ACP
rs7812088	A	G	0.143217	-0.0271027	0.0479819	0.572174	ACP
rs11847263	G	T	0.4238	-0.0056991	0.0340021	0.86689	ACP
rs10483775	A	G	0.019474	-0.200422	0.120483	0.0962144	ACP
rs6421315	C	G	0.352571	0.046863	0.0351336	0.182252	ACP
rs7812088	A	G	0.143217	-0.0271027	0.0479819	0.572174	ACP
rs3824459	T	C	0.0167463	0.0287515	0.131203	0.826544	ACP
rs7281587	A	G	0.221638	0.000312956	0.040532	0.993839	ACP
rs17630758	A	G	0.156948	0.0202534	0.0462213	0.661254	ACP
rs909674	A	C	0.737205	-0.0221948	0.0380502	0.559691	ACP
rs7789913	T	C	0.352752	0.0467904	0.0351219	0.182784	ACP
rs7812088	A	G	0.143217	-0.0271027	0.0479819	0.572174	ACP
rs11847263	G	T	0.4238	-0.0056991	0.0340021	0.86689	ACP
rs12587616	T	G	0.0194755	-0.200424	0.120481	0.0962055	ACP
rs12451413	C	T	0.175364	0.0378676	0.0446129	0.395992	ACP
rs17303508	C	T	0.314506	0.0127306	0.03631	0.725882	ACP
rs7865745	A	G	0.258508	-0.0118912	0.0384542	0.757147	ACP
rs4074453	C	T	0.282863	0.0236102	0.0372483	0.526172	ACP
rs2834838	G	A	0.113628	-0.0562618	0.0527975	0.286597	ACP
rs7621161	A	C	0.344773	-0.0636008	0.0353198	0.071748	ACP
rs10813950	A	G	0.26033	-0.00992431	0.0383457	0.795781	ACP
rs4074453	C	T	0.282863	0.0236102	0.0372483	0.526172	ACP
rs6570330	A	G	0.374347	-0.020793	0.034872	0.550998	ACP
rs7789913	T	C	0.352752	0.0467904	0.0351219	0.182784	ACP
rs3848370	C	G	0.288092	-0.0826995	0.0370304	0.02553	ACP
rs4561508	T	C	0.0990742	-0.0571883	0.0564321	0.310869	ACP
rs17630758	A	G	0.156948	0.0202534	0.0462213	0.661254	ACP
rs4821897	G	A	0.739385	-0.0278334	0.0380095	0.464001	ACP
rs9385856	C	T	0.400493	0.0204214	0.034361	0.552299	ACP
rs17630758	A	G	0.156948	0.0202534	0.0462213	0.661254	ACP
rs4821897	G	A	0.739385	-0.0278334	0.0380095	0.464001	ACP
rs6421315	C	G	0.352571	0.046863	0.0351336	0.182252	ACP
rs11847263	G	T	0.4238	-0.0056991	0.0340021	0.86689	ACP
rs11650354	T	C	0.223233	-0.00689264	0.0402728	0.864107	ACP
rs17775791	C	T	0.266775	-0.0467614	0.0379493	0.217872	ACP
rs7789913	T	C	0.352752	0.0467904	0.0351219	0.182784	ACP
rs874232	C	T	0.455077	-0.0219713	0.0337183	0.51465	ACP
rs17775791	C	T	0.266775	-0.0467614	0.0379493	0.217872	ACP
rs7758383	G	A	0.462164	0.000645504	0.0337346	0.984734	ACP
rs10096810	A	G	0.620493	0.0107552	0.0344875	0.755148	ACP
rs10813951	G	A	0.215808	-0.00839635	0.0409309	0.837467	ACP
rs17775791	C	T	0.266775	-0.0467614	0.0379493	0.217872	ACP
rs6570330	A	G	0.374347	-0.020793	0.034872	0.550998	ACP
rs6421315	C	G	0.352571	0.046863	0.0351336	0.182252	ACP
rs9319617	C	T	0.479518	-0.0221611	0.033672	0.510444	ACP
rs741706	T	C	0.56226	-0.0421987	0.0339188	0.21346	ACP
rs17630758	A	G	0.156948	0.0202534	0.0462213	0.661254	ACP
rs4821897	G	A	0.739385	-0.0278334	0.0380095	0.464001	ACP
rs6764279	A	C	0.339064	-0.0662518	0.0354374	0.0615474	ACP
rs3777178	C	G	0.264038	0.026879	0.0380775	0.480248	ACP
rs1122979	A	G	0.14322	-0.0271431	0.0479842	0.571619	ACP
rs4074453	C	T	0.282863	0.0236102	0.0372483	0.526172	ACP
rs2745851	A	G	0.398601	-0.0312501	0.0343176	0.362498	ACP
rs6583437	A	G	0.296846	0.0520922	0.0367651	0.156515	ACP
rs11847263	G	T	0.4238	-0.0056991	0.0340021	0.86689	ACP
rs7621161	A	C	0.344773	-0.0636008	0.0353198	0.071748	ACP
rs10813951	G	A	0.215808	-0.00839635	0.0409309	0.837467	ACP
rs250555	C	T	0.24012	0.021133	0.0392925	0.590689	ACP
rs2725391	T	C	0.477742	0.0227993	0.0336463	0.498015	ACP
rs7621161	A	C	0.344773	-0.0636008	0.0353198	0.071748	ACP
rs6583437	A	G	0.296846	0.0520922	0.0367651	0.156515	ACP
rs3742597	G	A	0.316366	0.0268835	0.0359792	0.454945	ACP
rs7621161	A	C	0.344773	-0.0636008	0.0353198	0.071748	ACP
rs10813951	G	A	0.215808	-0.00839635	0.0409309	0.837467	ACP
rs909674	A	C	0.737205	-0.0221948	0.0380502	0.559691	ACP
rs7621161	A	C	0.344773	-0.0636008	0.0353198	0.071748	ACP
rs2268533	C	G	0.263085	0.0032223	0.0382266	0.932822	ACP
rs10813951	G	A	0.215808	-0.00839635	0.0409309	0.837467	ACP
rs250555	C	T	0.24012	0.021133	0.0392925	0.590689	ACP
rs2725391	T	C	0.477742	0.0227993	0.0336463	0.498015	ACP
rs2745851	A	G	0.398601	-0.0312501	0.0343176	0.362498	ACP
rs7621161	A	C	0.344773	-0.0636008	0.0353198	0.071748	ACP
rs10813951	G	A	0.215808	-0.00839635	0.0409309	0.837467	ACP
rs250555	C	T	0.24012	0.021133	0.0392925	0.590689	ACP
rs2725391	T	C	0.477742	0.0227993	0.0336463	0.498015	ACP
rs7621161	A	C	0.344773	-0.0636008	0.0353198	0.071748	ACP
rs2834845	A	G	0.192575	-0.0112985	0.0426108	0.79089	ACP
rs7621161	A	C	0.344773	-0.0636008	0.0353198	0.071748	ACP
rs2268533	C	G	0.263085	0.0032223	0.0382266	0.932822	ACP
rs3777178	C	G	0.264038	0.026879	0.0380775	0.480248	ACP
rs7812088	A	G	0.143217	-0.0271027	0.0479819	0.572174	ACP
rs4074453	C	T	0.282863	0.0236102	0.0372483	0.526172	ACP
rs2279913	C	A	0.44935	-0.0347575	0.0340477	0.307327	ACP
rs2745851	A	G	0.398601	-0.0312501	0.0343176	0.362498	ACP
rs17775791	C	T	0.266775	-0.0467614	0.0379493	0.217872	ACP
rs4686844	A	G	0.537834	0.0289937	0.0337757	0.390661	ACP
rs10113903	C	G	0.260307	-0.010674	0.0383463	0.780737	ACP
rs540719	C	T	0.267186	0.0191542	0.0379275	0.613544	ACP
rs2725391	T	C	0.477742	0.0227993	0.0336463	0.498015	ACP
rs2745851	A	G	0.398601	-0.0312501	0.0343176	0.362498	ACP
rs17775791	C	T	0.266775	-0.0467614	0.0379493	0.217872	ACP
rs9385856	C	T	0.400493	0.0204214	0.034361	0.552299	ACP
rs4821897	G	A	0.739385	-0.0278334	0.0380095	0.464001	ACP
rs7621161	A	C	0.344773	-0.0636008	0.0353198	0.071748	ACP
rs2659005	T	C	0.436604	-0.0116669	0.0339035	0.730757	ACP
rs7621161	A	C	0.344773	-0.0636008	0.0353198	0.071748	ACP
rs2161318	C	T	0.259011	0.0282557	0.038288	0.460528	ACP
rs11215031	G	T	0.0984627	0.0319754	0.0559904	0.567941	ACP
rs2309748	T	A	0.260232	-0.028489	0.0383608	0.457688	ACP
rs6570330	A	G	0.374347	-0.020793	0.034872	0.550998	ACP
rs17630758	A	G	0.156948	0.0202534	0.0462213	0.661254	ACP
rs4821897	G	A	0.739385	-0.0278334	0.0380095	0.464001	ACP
rs1529869	T	C	0.44945	-0.0187187	0.0337322	0.57895	ACP
rs7621161	A	C	0.344773	-0.0636008	0.0353198	0.071748	ACP
rs2268533	C	G	0.263085	0.0032223	0.0382266	0.932822	ACP
rs7700895	A	T	0.264039	0.0268779	0.0380774	0.480265	ACP
rs12342831	C	T	0.216173	-0.00378435	0.0408926	0.926266	ACP
rs11215031	G	T	0.0984627	0.0319754	0.0559904	0.567941	ACP
rs1048775	C	G	0.513766	0.0157436	0.0337586	0.640959	ACP
rs2745851	A	G	0.398601	-0.0312501	0.0343176	0.362498	ACP
rs6764279	A	C	0.339064	-0.0662518	0.0354374	0.0615474	ACP
rs10113903	C	G	0.260307	-0.010674	0.0383463	0.780737	ACP
rs2745851	A	G	0.398601	-0.0312501	0.0343176	0.362498	ACP
rs6001585	A	C	0.805054	-0.0388227	0.042312	0.358863	ACP
rs6764279	A	C	0.339064	-0.0662518	0.0354374	0.0615474	ACP
rs1122979	A	G	0.14322	-0.0271431	0.0479842	0.571619	ACP
rs10113903	C	G	0.260307	-0.010674	0.0383463	0.780737	ACP
rs2745851	A	G	0.398601	-0.0312501	0.0343176	0.362498	ACP
rs6764279	A	C	0.339064	-0.0662518	0.0354374	0.0615474	ACP
rs1122979	A	G	0.14322	-0.0271431	0.0479842	0.571619	ACP
rs10113903	C	G	0.260307	-0.010674	0.0383463	0.780737	ACP
rs2745851	A	G	0.398601	-0.0312501	0.0343176	0.362498	ACP
rs9385856	C	T	0.400493	0.0204214	0.034361	0.552299	ACP
rs7789913	T	C	0.352752	0.0467904	0.0351219	0.182784	ACP
rs3780486	T	C	0.213976	-0.0108722	0.0410793	0.791269	ACP
rs2745851	A	G	0.398601	-0.0312501	0.0343176	0.362498	ACP
rs9624334	C	G	0.156007	0.0240897	0.0462128	0.602173	ACP
rs5750830	A	C	0.739195	-0.0263112	0.0380116	0.488819	ACP
rs9385856	C	T	0.400493	0.0204214	0.034361	0.552299	ACP
rs7789913	T	C	0.352752	0.0467904	0.0351219	0.182784	ACP
rs3780486	T	C	0.213976	-0.0108722	0.0410793	0.791269	ACP
rs2745851	A	G	0.398601	-0.0312501	0.0343176	0.362498	ACP
rs9624334	C	G	0.156007	0.0240897	0.0462128	0.602173	ACP
rs5750830	A	C	0.739195	-0.0263112	0.0380116	0.488819	ACP
rs7789913	T	C	0.352752	0.0467904	0.0351219	0.182784	ACP
rs7812088	A	G	0.143217	-0.0271027	0.0479819	0.572174	ACP
rs11847263	G	T	0.4238	-0.0056991	0.0340021	0.86689	ACP
rs10483775	A	G	0.019474	-0.200422	0.120483	0.0962144	ACP
rs6583437	A	G	0.296846	0.0520922	0.0367651	0.156515	ACP
rs1122979	A	G	0.14322	-0.0271431	0.0479842	0.571619	ACP
rs3824459	T	C	0.0167463	0.0287515	0.131203	0.826544	ACP
rs7281587	A	G	0.221638	0.000312956	0.040532	0.993839	ACP
rs17630758	A	G	0.156948	0.0202534	0.0462213	0.661254	ACP
rs909674	A	C	0.737205	-0.0221948	0.0380502	0.559691	ACP
rs7789913	T	C	0.352752	0.0467904	0.0351219	0.182784	ACP
rs7812088	A	G	0.143217	-0.0271027	0.0479819	0.572174	ACP
rs11847263	G	T	0.4238	-0.0056991	0.0340021	0.86689	ACP
rs12587616	T	G	0.0194755	-0.200424	0.120481	0.0962055	ACP
rs12451413	C	T	0.175364	0.0378676	0.0446129	0.395992	ACP
rs2063112	A	G	0.537883	0.00833871	0.0336642	0.804364	ACP
rs6764279	A	C	0.339064	-0.0662518	0.0354374	0.0615474	ACP
rs4074453	C	T	0.282863	0.0236102	0.0372483	0.526172	ACP
rs7281587	A	G	0.221638	0.000312956	0.040532	0.993839	ACP
rs6570330	A	G	0.374347	-0.020793	0.034872	0.550998	ACP
rs7789913	T	C	0.352752	0.0467904	0.0351219	0.182784	ACP
rs4561508	T	C	0.0990742	-0.0571883	0.0564321	0.310869	ACP
rs9319617	C	T	0.479518	-0.0221611	0.033672	0.510444	ACP
rs17630758	A	G	0.156948	0.0202534	0.0462213	0.661254	ACP
rs5750830	A	C	0.739195	-0.0263112	0.0380116	0.488819	ACP
rs9385856	C	T	0.400493	0.0204214	0.034361	0.552299	ACP
rs17630758	A	G	0.156948	0.0202534	0.0462213	0.661254	ACP
rs4821897	G	A	0.739385	-0.0278334	0.0380095	0.464001	ACP
rs6421315	C	G	0.352571	0.046863	0.0351336	0.182252	ACP
rs11847263	G	T	0.4238	-0.0056991	0.0340021	0.86689	ACP
rs11650354	T	C	0.223233	-0.00689264	0.0402728	0.864107	ACP
rs3795464	A	G	0.315686	0.0201106	0.0363482	0.580073	ACP
rs17776120	A	C	0.394608	-0.0437289	0.0344222	0.203953	ACP
rs7789913	T	C	0.352752	0.0467904	0.0351219	0.182784	ACP
rs874232	C	T	0.455077	-0.0219713	0.0337183	0.51465	ACP
rs17775791	C	T	0.266775	-0.0467614	0.0379493	0.217872	ACP
rs7758383	G	A	0.462164	0.000645504	0.0337346	0.984734	ACP
rs10096810	A	G	0.620493	0.0107552	0.0344875	0.755148	ACP
rs10813951	G	A	0.215808	-0.00839635	0.0409309	0.837467	ACP
rs3864327	G	A	0.162025	0.0178362	0.0455692	0.695495	ACP
rs6570330	A	G	0.374347	-0.020793	0.034872	0.550998	ACP
rs9319617	C	T	0.479518	-0.0221611	0.033672	0.510444	ACP
rs17630758	A	G	0.156948	0.0202534	0.0462213	0.661254	ACP
rs8137426	G	T	0.739186	-0.0276473	0.0380105	0.467007	ACP
rs7812088	A	G	0.143217	-0.0271027	0.0479819	0.572174	ACP
rs10096810	A	G	0.620493	0.0107552	0.0344875	0.755148	ACP
rs2067749	G	A	0.101943	-0.00853604	0.055259	0.877237	ACP
rs3824459	T	C	0.0167463	0.0287515	0.131203	0.826544	ACP
rs17775791	C	T	0.266775	-0.0467614	0.0379493	0.217872	ACP
rs7758383	G	A	0.462164	0.000645504	0.0337346	0.984734	ACP
rs10813951	G	A	0.215808	-0.00839635	0.0409309	0.837467	ACP
rs7789913	T	C	0.352752	0.0467904	0.0351219	0.182784	ACP
rs7812088	A	G	0.143217	-0.0271027	0.0479819	0.572174	ACP
rs11847263	G	T	0.4238	-0.0056991	0.0340021	0.86689	ACP
rs12587616	T	G	0.0194755	-0.200424	0.120481	0.0962055	ACP
rs7789913	T	C	0.352752	0.0467904	0.0351219	0.182784	ACP
rs7812088	A	G	0.143217	-0.0271027	0.0479819	0.572174	ACP
rs11847263	G	T	0.4238	-0.0056991	0.0340021	0.86689	ACP
rs12587616	T	G	0.0194755	-0.200424	0.120481	0.0962055	ACP
rs8068453	T	C	0.239426	-0.034255	0.0396159	0.387215	ACP
rs7789913	T	C	0.352752	0.0467904	0.0351219	0.182784	ACP
rs7812088	A	G	0.143217	-0.0271027	0.0479819	0.572174	ACP
rs11847263	G	T	0.4238	-0.0056991	0.0340021	0.86689	ACP
rs12587616	T	G	0.0194755	-0.200424	0.120481	0.0962055	ACP
rs12451413	C	T	0.175364	0.0378676	0.0446129	0.395992	ACP
rs6583437	A	G	0.296846	0.0520922	0.0367651	0.156515	ACP
rs11847263	G	T	0.4238	-0.0056991	0.0340021	0.86689	ACP
rs9385856	C	T	0.400493	0.0204214	0.034361	0.552299	ACP
rs6421315	C	G	0.352571	0.046863	0.0351336	0.182252	ACP
rs11847263	G	T	0.4238	-0.0056991	0.0340021	0.86689	ACP
rs2064056	T	C	0.192591	-0.0111095	0.0426387	0.79444	ACP
rs17630758	A	G	0.156948	0.0202534	0.0462213	0.661254	ACP
rs8137426	G	T	0.739186	-0.0276473	0.0380105	0.467007	ACP
rs9385856	C	T	0.400493	0.0204214	0.034361	0.552299	ACP
rs6421315	C	G	0.352571	0.046863	0.0351336	0.182252	ACP
rs1122979	A	G	0.14322	-0.0271431	0.0479842	0.571619	ACP
rs10758192	A	G	0.260349	-0.00954078	0.0383436	0.803497	ACP
rs11847263	G	T	0.4238	-0.0056991	0.0340021	0.86689	ACP
rs2064056	T	C	0.192591	-0.0111095	0.0426387	0.79444	ACP
rs17630758	A	G	0.156948	0.0202534	0.0462213	0.661254	ACP
rs8137426	G	T	0.739186	-0.0276473	0.0380105	0.467007	ACP
rs10903118	C	T	0.551107	0.00282331	0.0337402	0.933313	ACP
rs9385856	C	T	0.400493	0.0204214	0.034361	0.552299	ACP
rs6421315	C	G	0.352571	0.046863	0.0351336	0.182252	ACP
rs9319617	C	T	0.479518	-0.0221611	0.033672	0.510444	ACP
rs2064056	T	C	0.192591	-0.0111095	0.0426387	0.79444	ACP
rs17630758	A	G	0.156948	0.0202534	0.0462213	0.661254	ACP
rs8137426	G	T	0.739186	-0.0276473	0.0380105	0.467007	ACP
rs7555518	A	T	0.537588	0.00980968	0.0336517	0.770664	ACP
rs6583437	A	G	0.296846	0.0520922	0.0367651	0.156515	ACP
rs17630758	A	G	0.156948	0.0202534	0.0462213	0.661254	ACP
rs10903118	C	T	0.551107	0.00282331	0.0337402	0.933313	ACP
rs9385856	C	T	0.400493	0.0204214	0.034361	0.552299	ACP
rs6421315	C	G	0.352571	0.046863	0.0351336	0.182252	ACP
rs2064056	T	C	0.192591	-0.0111095	0.0426387	0.79444	ACP
rs17630758	A	G	0.156948	0.0202534	0.0462213	0.661254	ACP
rs5750830	A	C	0.739195	-0.0263112	0.0380116	0.488819	ACP
rs9385856	C	T	0.400493	0.0204214	0.034361	0.552299	ACP
rs6421315	C	G	0.352571	0.046863	0.0351336	0.182252	ACP
rs10124479	G	T	0.26039	-0.0100614	0.0383462	0.793027	ACP
rs2064056	T	C	0.192591	-0.0111095	0.0426387	0.79444	ACP
rs17630758	A	G	0.156948	0.0202534	0.0462213	0.661254	ACP
rs4821897	G	A	0.739385	-0.0278334	0.0380095	0.464001	ACP
rs10903118	C	T	0.551107	0.00282331	0.0337402	0.933313	ACP
rs9385856	C	T	0.400493	0.0204214	0.034361	0.552299	ACP
rs6421315	C	G	0.352571	0.046863	0.0351336	0.182252	ACP
rs9319617	C	T	0.479518	-0.0221611	0.033672	0.510444	ACP
rs4807942	C	T	0.11486	0.00748873	0.0534107	0.888494	ACP
rs2064056	T	C	0.192591	-0.0111095	0.0426387	0.79444	ACP
rs17630758	A	G	0.156948	0.0202534	0.0462213	0.661254	ACP
rs5750830	A	C	0.739195	-0.0263112	0.0380116	0.488819	ACP
rs10903118	C	T	0.551107	0.00282331	0.0337402	0.933313	ACP
rs11249231	A	G	0.0821115	0.0862373	0.0610795	0.157983	ACP
rs9385856	C	T	0.400493	0.0204214	0.034361	0.552299	ACP
rs6583437	A	G	0.296846	0.0520922	0.0367651	0.156515	ACP
rs10813951	G	A	0.215808	-0.00839635	0.0409309	0.837467	ACP
rs7281587	A	G	0.221638	0.000312956	0.040532	0.993839	ACP
rs17630758	A	G	0.156948	0.0202534	0.0462213	0.661254	ACP
rs909674	A	C	0.737205	-0.0221948	0.0380502	0.559691	ACP
rs10903118	C	T	0.551107	0.00282331	0.0337402	0.933313	ACP
rs9385856	C	T	0.400493	0.0204214	0.034361	0.552299	ACP
rs6421315	C	G	0.352571	0.046863	0.0351336	0.182252	ACP
rs2064056	T	C	0.192591	-0.0111095	0.0426387	0.79444	ACP
rs17630758	A	G	0.156948	0.0202534	0.0462213	0.661254	ACP
rs5750830	A	C	0.739195	-0.0263112	0.0380116	0.488819	ACP
rs10903118	C	T	0.551107	0.00282331	0.0337402	0.933313	ACP
rs9385856	C	T	0.400493	0.0204214	0.034361	0.552299	ACP
rs6421315	C	G	0.352571	0.046863	0.0351336	0.182252	ACP
rs2064056	T	C	0.192591	-0.0111095	0.0426387	0.79444	ACP
rs17630758	A	G	0.156948	0.0202534	0.0462213	0.661254	ACP
rs5750830	A	C	0.739195	-0.0263112	0.0380116	0.488819	ACP
rs311438	A	G	0.0828545	0.109635	0.0610806	0.0726658	ACP
rs9385856	C	T	0.400493	0.0204214	0.034361	0.552299	ACP
rs6583437	A	G	0.296846	0.0520922	0.0367651	0.156515	ACP
rs2064056	T	C	0.192591	-0.0111095	0.0426387	0.79444	ACP
rs17630758	A	G	0.156948	0.0202534	0.0462213	0.661254	ACP
rs5750830	A	C	0.739195	-0.0263112	0.0380116	0.488819	ACP
rs3795464	A	G	0.315686	0.0201106	0.0363482	0.580073	ACP
rs17776120	A	C	0.394608	-0.0437289	0.0344222	0.203953	ACP
rs7789913	T	C	0.352752	0.0467904	0.0351219	0.182784	ACP
rs874232	C	T	0.455077	-0.0219713	0.0337183	0.51465	ACP
rs10903118	C	T	0.551107	0.00282331	0.0337402	0.933313	ACP
rs11249231	A	G	0.0821115	0.0862373	0.0610795	0.157983	ACP
rs9385856	C	T	0.400493	0.0204214	0.034361	0.552299	ACP
rs6583437	A	G	0.296846	0.0520922	0.0367651	0.156515	ACP
rs10813951	G	A	0.215808	-0.00839635	0.0409309	0.837467	ACP
rs7281587	A	G	0.221638	0.000312956	0.040532	0.993839	ACP
rs17630758	A	G	0.156948	0.0202534	0.0462213	0.661254	ACP
rs909674	A	C	0.737205	-0.0221948	0.0380502	0.559691	ACP
rs10903118	C	T	0.551107	0.00282331	0.0337402	0.933313	ACP
rs11249231	A	G	0.0821115	0.0862373	0.0610795	0.157983	ACP
rs9385856	C	T	0.400493	0.0204214	0.034361	0.552299	ACP
rs6583437	A	G	0.296846	0.0520922	0.0367651	0.156515	ACP
rs10813951	G	A	0.215808	-0.00839635	0.0409309	0.837467	ACP
rs7281587	A	G	0.221638	0.000312956	0.040532	0.993839	ACP
rs17630758	A	G	0.156948	0.0202534	0.0462213	0.661254	ACP
rs909674	A	C	0.737205	-0.0221948	0.0380502	0.559691	ACP
rs10903118	C	T	0.551107	0.00282331	0.0337402	0.933313	ACP
rs11249231	A	G	0.0821115	0.0862373	0.0610795	0.157983	ACP
rs9385856	C	T	0.400493	0.0204214	0.034361	0.552299	ACP
rs6583437	A	G	0.296846	0.0520922	0.0367651	0.156515	ACP
rs10813951	G	A	0.215808	-0.00839635	0.0409309	0.837467	ACP
rs7281587	A	G	0.221638	0.000312956	0.040532	0.993839	ACP
rs17630758	A	G	0.156948	0.0202534	0.0462213	0.661254	ACP
rs8137426	G	T	0.739186	-0.0276473	0.0380105	0.467007	ACP
rs6583437	A	G	0.296846	0.0520922	0.0367651	0.156515	ACP
rs10096810	A	G	0.620493	0.0107552	0.0344875	0.755148	ACP
rs10813951	G	A	0.215808	-0.00839635	0.0409309	0.837467	ACP
rs4902393	C	G	0.56069	0.014597	0.0338767	0.666552	ACP
rs12986368	T	C	0.347256	0.0747033	0.0352182	0.0339086	ACP

## Sheet: Table S8
Table S8. The association of genetically predicted IgG N-glycosylation traits with the risk of pancreatitis by IVW.
outcome	exposure	method	nsnp	beta	se	pval	or	or_lci95	or_uci95	FDR
AAP	IGP2	Inverse variance weighted (multiplicative random effects)	4	-0.273796	0.162245	0.0914991	0.760487	0.553332	1.0452	0.490458
AAP	IGP5	Inverse variance weighted (multiplicative random effects)	6	-0.153859	0.154993	0.320863	0.857393	0.632772	1.16175	0.913853
AAP	IGP6	Inverse variance weighted (multiplicative random effects)	5	-0.302379	0.147549	0.0404283	0.739058	0.553455	0.986904	0.332591
AAP	IGP7	Inverse variance weighted (multiplicative random effects)	4	-0.335679	0.207726	0.1061	0.714853	0.47577	1.07408	0.524259
AAP	IGP8	Inverse variance weighted (multiplicative random effects)	3	-0.215878	0.196162	0.271111	0.805834	0.548616	1.18365	0.855831
AAP	IGP9	Inverse variance weighted (multiplicative random effects)	6	-0.0667237	0.129992	0.607748	0.935454	0.725055	1.20691	0.952977
AAP	IGP10	Inverse variance weighted (multiplicative random effects)	3	0.0254933	0.0887673	0.773965	1.02582	0.862008	1.22076	0.952977
AAP	IGP11	Inverse variance weighted (multiplicative random effects)	3	-0.261607	0.174037	0.132794	0.769813	0.547322	1.08275	0.597574
AAP	IGP12	Inverse variance weighted (multiplicative random effects)	3	-0.21529	0.124619	0.0840628	0.806308	0.631572	1.02939	0.470752
AAP	IGP13	Inverse variance weighted (multiplicative random effects)	4	0.0816797	0.128377	0.524615	1.08511	0.843716	1.39556	0.952977
AAP	IGP14	Inverse variance weighted (multiplicative random effects)	7	0.0196146	0.103361	0.849491	1.01981	0.832791	1.24882	0.952977
AAP	IGP15	Inverse variance weighted (multiplicative random effects)	5	0.0878038	0.100931	0.384332	1.09177	0.895816	1.3306	0.952977
AAP	IGP16	Inverse variance weighted (multiplicative random effects)	2	-0.544076	0.300309	0.0700298	0.580378	0.322168	1.04554	0.453934
AAP	IGP17	Inverse variance weighted (multiplicative random effects)	4	0.227528	0.108568	0.0361073	1.25549	1.01484	1.55321	0.332591
AAP	IGP21	Inverse variance weighted (multiplicative random effects)	3	-0.241924	0.33932	0.475866	0.785116	0.403737	1.52675	0.952977
AAP	IGP22	Inverse variance weighted (multiplicative random effects)	3	0.148427	0.159701	0.352678	1.16001	0.848244	1.58636	0.916236
AAP	IGP24	Inverse variance weighted (multiplicative random effects)	6	0.134901	0.0569665	0.0178805	1.14442	1.02352	1.27961	0.332591
AAP	IGP26	Inverse variance weighted (multiplicative random effects)	4	0.189697	0.0927902	0.0409177	1.20888	1.00786	1.45	0.332591
AAP	IGP27	Inverse variance weighted (multiplicative random effects)	2	0.238777	0.131282	0.0689411	1.26969	0.981634	1.64229	0.453934
AAP	IGP28	Inverse variance weighted (multiplicative random effects)	7	0.0941339	0.0893707	0.292205	1.09871	0.922164	1.30905	0.866302
AAP	IGP29	Inverse variance weighted (multiplicative random effects)	6	0.0324161	0.0740678	0.661637	1.03295	0.893368	1.19433	0.952977
AAP	IGP30	Inverse variance weighted (multiplicative random effects)	3	-0.0322267	0.0823584	0.695577	0.968287	0.823947	1.13791	0.952977
AAP	IGP31	Inverse variance weighted (multiplicative random effects)	2	-0.264509	0.06116	1.52626e-05	0.767583	0.680871	0.865338	0.000769235
AAP	IGP32	Inverse variance weighted (multiplicative random effects)	3	0.0885095	0.15068	0.556936	1.09254	0.813163	1.46792	0.952977
AAP	IGP34	Inverse variance weighted (multiplicative random effects)	4	0.0371844	0.132673	0.77927	1.03788	0.800231	1.34612	0.952977
AAP	IGP35	Inverse variance weighted (multiplicative random effects)	8	-0.112316	0.0782928	0.15141	0.893761	0.766615	1.042	0.657851
AAP	IGP36	Inverse variance weighted (multiplicative random effects)	4	-0.296564	0.140319	0.0345584	0.743368	0.564628	0.978692	0.332591
AAP	IGP37	Inverse variance weighted (multiplicative random effects)	4	-0.320588	0.154714	0.0382537	0.725722	0.535889	0.982802	0.332591
AAP	IGP38	Inverse variance weighted (multiplicative random effects)	4	-0.318715	0.154186	0.0387271	0.727083	0.53745	0.983626	0.332591
AAP	IGP39	Inverse variance weighted (multiplicative random effects)	6	-0.0528028	0.0877151	0.547187	0.948567	0.798736	1.1265	0.952977
AAP	IGP40	Inverse variance weighted (multiplicative random effects)	6	-0.0545002	0.0868994	0.530551	0.946958	0.798658	1.1228	0.952977
AAP	IGP42	Inverse variance weighted (multiplicative random effects)	4	-0.26631	0.159007	0.0939662	0.766202	0.56104	1.04639	0.490458
AAP	IGP45	Inverse variance weighted (multiplicative random effects)	6	-0.189192	0.17828	0.288596	0.827627	0.583552	1.17379	0.865787
AAP	IGP46	Inverse variance weighted (multiplicative random effects)	5	-0.301061	0.149161	0.0435536	0.740033	0.552437	0.991332	0.332591
AAP	IGP47	Inverse variance weighted (multiplicative random effects)	4	0.172942	0.0826893	0.0364861	1.1888	1.01093	1.39796	0.332591
AAP	IGP49	Inverse variance weighted (multiplicative random effects)	6	0.0450645	0.105045	0.667921	1.0461	0.851443	1.28525	0.952977
AAP	IGP50	Inverse variance weighted (multiplicative random effects)	3	0.0257952	0.0873884	0.767857	1.02613	0.864602	1.21784	0.952977
AAP	IGP51	Inverse variance weighted (multiplicative random effects)	3	-0.266361	0.179749	0.13838	0.766162	0.538661	1.08975	0.611783
AAP	IGP52	Inverse variance weighted (multiplicative random effects)	4	-0.237272	0.242265	0.327387	0.788777	0.490607	1.26816	0.913853
AAP	IGP53	Inverse variance weighted (multiplicative random effects)	4	0.128525	0.131941	0.330003	1.13715	0.878025	1.47275	0.913853
AAP	IGP54	Inverse variance weighted (multiplicative random effects)	5	0.168084	0.0666221	0.0116374	1.18304	1.03822	1.34806	0.325847
AAP	IGP55	Inverse variance weighted (multiplicative random effects)	4	-0.26677	0.241496	0.269308	0.765849	0.477065	1.22944	0.855831
AAP	IGP57	Inverse variance weighted (multiplicative random effects)	3	0.11765	0.184281	0.523197	1.12485	0.783848	1.6142	0.952977
AAP	IGP58	Inverse variance weighted (multiplicative random effects)	4	0.275036	0.180037	0.126595	1.31658	0.925116	1.87369	0.590777
AAP	IGP59	Inverse variance weighted (multiplicative random effects)	5	0.25227	0.141093	0.0737807	1.28694	0.97602	1.69692	0.464818
AAP	IGP60	Inverse variance weighted (multiplicative random effects)	5	0.296335	0.144815	0.0407259	1.34492	1.01258	1.78635	0.332591
AAP	IGP61	Inverse variance weighted (multiplicative random effects)	2	0.39817	0.198527	0.0448965	1.4891	1.0091	2.19742	0.332762
AAP	IGP62	Inverse variance weighted (multiplicative random effects)	6	0.114715	0.1054	0.276427	1.12155	0.912225	1.37892	0.855831
AAP	IGP63	Inverse variance weighted (multiplicative random effects)	8	0.106411	0.140736	0.449586	1.11228	0.844145	1.46558	0.952977
AAP	IGP64	Inverse variance weighted (multiplicative random effects)	7	0.0446177	0.0806503	0.58011	1.04563	0.892743	1.2247	0.952977
AAP	IGP65	Inverse variance weighted (multiplicative random effects)	3	0.401205	0.195382	0.0400303	1.49362	1.01842	2.19055	0.332591
AAP	IGP66	Inverse variance weighted (multiplicative random effects)	6	-0.0478149	0.074017	0.51828	0.95331	0.824574	1.10215	0.952977
AAP	IGP67	Inverse variance weighted (multiplicative random effects)	6	0.0206286	0.114784	0.857375	1.02084	0.815179	1.27839	0.952977
AAP	IGP68	Inverse variance weighted (multiplicative random effects)	8	-0.0664874	0.0903764	0.46193	0.935675	0.783781	1.117	0.952977
AAP	IGP69	Inverse variance weighted (multiplicative random effects)	8	-0.186388	0.115198	0.105665	0.829951	0.662208	1.04019	0.524259
AAP	IGP70	Inverse variance weighted (multiplicative random effects)	6	-0.0522901	0.0736088	0.477469	0.949054	0.821549	1.09635	0.952977
AAP	IGP71	Inverse variance weighted (multiplicative random effects)	6	-0.0521489	0.0735569	0.478349	0.949187	0.821749	1.09639	0.952977
AAP	IGP72	Inverse variance weighted (multiplicative random effects)	6	0.0956899	0.117638	0.415973	1.10042	0.87382	1.38578	0.952977
AAP	IGP73	Inverse variance weighted (multiplicative random effects)	4	-0.244447	0.239912	0.308249	0.783137	0.489352	1.2533	0.893263
AAP	IGP74	Inverse variance weighted (multiplicative random effects)	8	-0.193842	0.11165	0.0825342	0.823788	0.661877	1.02531	0.470752
AAP	IGP75	Inverse variance weighted (multiplicative random effects)	8	-0.193367	0.111214	0.0820898	0.82418	0.662757	1.02492	0.470752
AAP	IGP76	Inverse variance weighted (multiplicative random effects)	8	0.202912	0.112088	0.0702517	1.22496	0.983359	1.52593	0.453934
AAP	IGP77	Inverse variance weighted (multiplicative random effects)	5	-0.372755	0.16905	0.0274546	0.688834	0.494557	0.95943	0.332591
ACP	IGP2	Inverse variance weighted (multiplicative random effects)	4	0.0142052	0.114351	0.901137	1.01431	0.810646	1.26913	0.952977
ACP	IGP5	Inverse variance weighted (multiplicative random effects)	6	-0.0161708	0.0803933	0.840585	0.983959	0.840514	1.15189	0.952977
ACP	IGP6	Inverse variance weighted (multiplicative random effects)	5	-0.0190715	0.110221	0.862628	0.981109	0.790488	1.2177	0.952977
ACP	IGP7	Inverse variance weighted (multiplicative random effects)	4	-0.151522	0.0908547	0.0953669	0.859399	0.719213	1.02691	0.490458
ACP	IGP8	Inverse variance weighted (multiplicative random effects)	3	-0.0794292	0.164085	0.628334	0.923643	0.669626	1.27402	0.952977
ACP	IGP9	Inverse variance weighted (multiplicative random effects)	6	-0.112028	0.10279	0.275766	0.894019	0.730887	1.09356	0.855831
ACP	IGP10	Inverse variance weighted (multiplicative random effects)	3	-0.0225841	0.102029	0.82482	0.977669	0.800466	1.1941	0.952977
ACP	IGP11	Inverse variance weighted (multiplicative random effects)	3	-0.0888024	0.0950354	0.35009	0.915026	0.759518	1.10237	0.916236
ACP	IGP12	Inverse variance weighted (multiplicative random effects)	3	-0.176242	0.162894	0.279278	0.838415	0.609257	1.15377	0.855831
ACP	IGP13	Inverse variance weighted (multiplicative random effects)	4	-0.0681679	0.0822987	0.407502	0.934104	0.794952	1.09761	0.952977
ACP	IGP14	Inverse variance weighted (multiplicative random effects)	7	0.00102258	0.111371	0.992674	1.00102	0.804718	1.24522	0.996893
ACP	IGP15	Inverse variance weighted (multiplicative random effects)	5	0.0837364	0.0590996	0.156521	1.08734	0.968411	1.22088	0.66853
ACP	IGP16	Inverse variance weighted (multiplicative random effects)	2	-0.120618	0.196519	0.539365	0.886372	0.603026	1.30286	0.952977
ACP	IGP17	Inverse variance weighted (multiplicative random effects)	4	0.176565	0.0729963	0.015571	1.19311	1.03406	1.37663	0.326991
ACP	IGP21	Inverse variance weighted (multiplicative random effects)	3	0.101604	0.262078	0.698248	1.10695	0.662278	1.85017	0.952977
ACP	IGP22	Inverse variance weighted (multiplicative random effects)	3	0.105176	0.145249	0.469002	1.11091	0.835677	1.47678	0.952977
ACP	IGP24	Inverse variance weighted (multiplicative random effects)	6	0.100644	0.0446727	0.0242639	1.10588	1.01317	1.20708	0.332591
ACP	IGP26	Inverse variance weighted (multiplicative random effects)	4	0.16473	0.0458997	0.000332051	1.17907	1.07763	1.29007	0.0139461
ACP	IGP27	Inverse variance weighted (multiplicative random effects)	2	0.277091	0.311437	0.373618	1.31929	0.716537	2.42907	0.941517
ACP	IGP28	Inverse variance weighted (multiplicative random effects)	7	0.0885054	0.0509365	0.0822881	1.09254	0.988734	1.20725	0.470752
ACP	IGP29	Inverse variance weighted (multiplicative random effects)	6	0.0490893	0.0401349	0.221289	1.05031	0.970858	1.13627	0.7639
ACP	IGP30	Inverse variance weighted (multiplicative random effects)	3	0.0734264	0.132862	0.580502	1.07619	0.829458	1.39631	0.952977
ACP	IGP31	Inverse variance weighted (multiplicative random effects)	2	-0.133252	0.189531	0.482017	0.875245	0.603667	1.269	0.952977
ACP	IGP32	Inverse variance weighted (multiplicative random effects)	3	0.113027	0.0852301	0.184795	1.11966	0.947409	1.32323	0.679372
ACP	IGP34	Inverse variance weighted (multiplicative random effects)	4	0.0453603	0.0918176	0.621287	1.0464	0.874064	1.25273	0.952977
ACP	IGP35	Inverse variance weighted (multiplicative random effects)	8	-0.0654703	0.048864	0.180295	0.936627	0.851085	1.03077	0.678124
ACP	IGP36	Inverse variance weighted (multiplicative random effects)	4	-0.0416199	0.175823	0.812878	0.959234	0.679612	1.3539	0.952977
ACP	IGP37	Inverse variance weighted (multiplicative random effects)	4	-0.0956693	0.119513	0.423427	0.908765	0.718984	1.14864	0.952977
ACP	IGP38	Inverse variance weighted (multiplicative random effects)	4	-0.0955298	0.118848	0.421514	0.908891	0.720023	1.1473	0.952977
ACP	IGP39	Inverse variance weighted (multiplicative random effects)	6	-0.0108166	0.064997	0.867829	0.989242	0.870915	1.12364	0.952977
ACP	IGP40	Inverse variance weighted (multiplicative random effects)	6	-0.0106831	0.0645798	0.86861	0.989374	0.871744	1.12288	0.952977
ACP	IGP42	Inverse variance weighted (multiplicative random effects)	4	0.0125645	0.111711	0.910449	1.01264	0.813516	1.26051	0.952977
ACP	IGP45	Inverse variance weighted (multiplicative random effects)	6	-0.0168652	0.0782517	0.829358	0.983276	0.843464	1.14626	0.952977
ACP	IGP46	Inverse variance weighted (multiplicative random effects)	5	-0.0211297	0.110476	0.848322	0.979092	0.788468	1.2158	0.952977
ACP	IGP47	Inverse variance weighted (multiplicative random effects)	4	0.0962388	0.151286	0.524687	1.10102	0.8185	1.48106	0.952977
ACP	IGP49	Inverse variance weighted (multiplicative random effects)	6	-0.0197991	0.0826703	0.810722	0.980396	0.833741	1.15285	0.952977
ACP	IGP50	Inverse variance weighted (multiplicative random effects)	3	-0.0213256	0.100657	0.832214	0.9789	0.803632	1.19239	0.952977
ACP	IGP51	Inverse variance weighted (multiplicative random effects)	3	-0.0900401	0.097877	0.357609	0.913895	0.754365	1.10716	0.919565
ACP	IGP52	Inverse variance weighted (multiplicative random effects)	4	-0.183256	0.11896	0.123443	0.832555	0.659405	1.05117	0.586935
ACP	IGP53	Inverse variance weighted (multiplicative random effects)	4	-0.0425461	0.097913	0.663904	0.958346	0.791001	1.16109	0.952977
ACP	IGP54	Inverse variance weighted (multiplicative random effects)	5	0.0515125	0.0766082	0.50132	1.05286	0.906069	1.22344	0.952977
ACP	IGP55	Inverse variance weighted (multiplicative random effects)	4	0.0115536	0.063512	0.855652	1.01162	0.893213	1.14572	0.952977
ACP	IGP57	Inverse variance weighted (multiplicative random effects)	3	-0.0759258	0.124364	0.541523	0.926885	0.726382	1.18273	0.952977
ACP	IGP58	Inverse variance weighted (multiplicative random effects)	4	-0.000473135	0.121508	0.996893	0.999527	0.787707	1.26831	0.996893
ACP	IGP59	Inverse variance weighted (multiplicative random effects)	5	0.0138578	0.102255	0.892199	1.01395	0.829807	1.23897	0.952977
ACP	IGP60	Inverse variance weighted (multiplicative random effects)	5	0.0162406	0.108197	0.880684	1.01637	0.822155	1.25647	0.952977
ACP	IGP61	Inverse variance weighted (multiplicative random effects)	2	0.0921616	0.136959	0.501003	1.09654	0.838385	1.43419	0.952977
ACP	IGP62	Inverse variance weighted (multiplicative random effects)	6	0.0583965	0.0608777	0.337436	1.06014	0.940895	1.19449	0.916236
ACP	IGP63	Inverse variance weighted (multiplicative random effects)	8	0.0297035	0.0543298	0.584568	1.03015	0.926091	1.1459	0.952977
ACP	IGP64	Inverse variance weighted (multiplicative random effects)	7	0.0347893	0.0644267	0.589209	1.0354	0.912573	1.17476	0.952977
ACP	IGP65	Inverse variance weighted (multiplicative random effects)	3	0.160996	0.115145	0.162054	1.17468	0.937359	1.47209	0.671951
ACP	IGP66	Inverse variance weighted (multiplicative random effects)	6	-0.0379055	0.0597727	0.525976	0.962804	0.856364	1.08247	0.952977
ACP	IGP67	Inverse variance weighted (multiplicative random effects)	6	-0.0287511	0.0609099	0.636908	0.971658	0.862315	1.09487	0.952977
ACP	IGP68	Inverse variance weighted (multiplicative random effects)	8	-0.0270059	0.0580951	0.642034	0.973356	0.8686	1.09074	0.952977
ACP	IGP69	Inverse variance weighted (multiplicative random effects)	8	-0.0250477	0.0778884	0.747767	0.975263	0.837186	1.13611	0.952977
ACP	IGP70	Inverse variance weighted (multiplicative random effects)	6	-0.0413647	0.0594738	0.486735	0.959479	0.853907	1.0781	0.952977
ACP	IGP71	Inverse variance weighted (multiplicative random effects)	6	-0.0411144	0.0594504	0.489204	0.959719	0.85416	1.07832	0.952977
ACP	IGP72	Inverse variance weighted (multiplicative random effects)	6	0.0116029	0.0943774	0.902154	1.01167	0.840821	1.21724	0.952977
ACP	IGP73	Inverse variance weighted (multiplicative random effects)	4	-0.185308	0.117916	0.116062	0.830848	0.659401	1.04687	0.562454
ACP	IGP74	Inverse variance weighted (multiplicative random effects)	8	-0.0298164	0.0767757	0.697752	0.970624	0.835022	1.12825	0.952977
ACP	IGP75	Inverse variance weighted (multiplicative random effects)	8	-0.0296527	0.0765129	0.698348	0.970783	0.835589	1.12785	0.952977
ACP	IGP76	Inverse variance weighted (multiplicative random effects)	8	0.0279328	0.0789138	0.723365	1.02833	0.880964	1.20034	0.952977
ACP	IGP77	Inverse variance weighted (multiplicative random effects)	5	-0.0067628	0.177469	0.969602	0.99326	0.701452	1.40646	0.992996
AP	IGP2	Inverse variance weighted (multiplicative random effects)	4	-0.0508356	0.0241846	0.0355551	0.950435	0.906434	0.996572	0.332591
AP	IGP5	Inverse variance weighted (multiplicative random effects)	6	-0.0263609	0.0373065	0.479814	0.973984	0.905307	1.04787	0.952977
AP	IGP6	Inverse variance weighted (multiplicative random effects)	5	-0.0528073	0.022691	0.019953	0.948563	0.9073	0.991702	0.332591
AP	IGP7	Inverse variance weighted (multiplicative random effects)	4	-0.0989687	0.0106873	2.03685e-20	0.905771	0.886995	0.924944	5.13286e-18
AP	IGP8	Inverse variance weighted (multiplicative random effects)	3	0.0246812	0.0328811	0.452881	1.02499	0.961015	1.09322	0.952977
AP	IGP9	Inverse variance weighted (multiplicative random effects)	6	-0.00406968	0.0294862	0.890224	0.995939	0.940012	1.05519	0.952977
AP	IGP10	Inverse variance weighted (multiplicative random effects)	3	0.00873125	0.0436837	0.841579	1.00877	0.925993	1.09895	0.952977
AP	IGP11	Inverse variance weighted (multiplicative random effects)	3	-0.0465545	0.0339976	0.17089	0.954512	0.892981	1.02028	0.671951
AP	IGP12	Inverse variance weighted (multiplicative random effects)	3	0.0074232	0.0848104	0.930253	1.00745	0.853163	1.18964	0.964706
AP	IGP13	Inverse variance weighted (multiplicative random effects)	4	0.03398	0.0419041	0.417423	1.03456	0.952989	1.12312	0.952977
AP	IGP14	Inverse variance weighted (multiplicative random effects)	7	0.0232441	0.041749	0.577693	1.02352	0.943099	1.11079	0.952977
AP	IGP15	Inverse variance weighted (multiplicative random effects)	5	0.00802439	0.0190952	0.674316	1.00806	0.971026	1.0465	0.952977
AP	IGP16	Inverse variance weighted (multiplicative random effects)	2	-0.0492118	0.0575549	0.392528	0.951979	0.850425	1.06566	0.952977
AP	IGP17	Inverse variance weighted (multiplicative random effects)	4	-0.00766352	0.0215787	0.722482	0.992366	0.95127	1.03524	0.952977
AP	IGP21	Inverse variance weighted (multiplicative random effects)	3	-0.00911196	0.0713419	0.898369	0.990929	0.861619	1.13965	0.952977
AP	IGP22	Inverse variance weighted (multiplicative random effects)	3	-0.0120125	0.011793	0.308388	0.988059	0.965483	1.01116	0.893263
AP	IGP24	Inverse variance weighted (multiplicative random effects)	6	-0.00634115	0.0111765	0.570466	0.993679	0.972148	1.01569	0.952977
AP	IGP26	Inverse variance weighted (multiplicative random effects)	4	-0.00786867	0.0180855	0.663504	0.992162	0.957608	1.02796	0.952977
AP	IGP27	Inverse variance weighted (multiplicative random effects)	2	-0.131065	0.096845	0.175946	0.877161	0.72551	1.06051	0.671951
AP	IGP28	Inverse variance weighted (multiplicative random effects)	7	0.00831882	0.0174136	0.63285	1.00835	0.974518	1.04336	0.952977
AP	IGP29	Inverse variance weighted (multiplicative random effects)	6	-0.0333004	0.013597	0.0143212	0.967248	0.941811	0.993372	0.326991
AP	IGP30	Inverse variance weighted (multiplicative random effects)	3	-0.0622765	0.0492183	0.205759	0.939623	0.853214	1.03478	0.730301
AP	IGP31	Inverse variance weighted (multiplicative random effects)	2	0.000511459	0.0263129	0.984492	1.00051	0.95022	1.05346	0.996353
AP	IGP32	Inverse variance weighted (multiplicative random effects)	3	-0.00381083	0.0212989	0.857999	0.996196	0.955465	1.03866	0.952977
AP	IGP34	Inverse variance weighted (multiplicative random effects)	4	0.0173441	0.0389557	0.656156	1.0175	0.942698	1.09823	0.952977
AP	IGP35	Inverse variance weighted (multiplicative random effects)	8	-0.00709477	0.0139893	0.612044	0.99293	0.966075	1.02053	0.952977
AP	IGP36	Inverse variance weighted (multiplicative random effects)	4	-0.0285058	0.0412407	0.489436	0.971897	0.896428	1.05372	0.952977
AP	IGP37	Inverse variance weighted (multiplicative random effects)	4	-0.0115891	0.0316508	0.71425	0.988478	0.92902	1.05174	0.952977
AP	IGP38	Inverse variance weighted (multiplicative random effects)	4	-0.0114453	0.031498	0.716332	0.98862	0.929432	1.05158	0.952977
AP	IGP39	Inverse variance weighted (multiplicative random effects)	6	-0.00852157	0.0241619	0.724324	0.991515	0.945654	1.0396	0.952977
AP	IGP40	Inverse variance weighted (multiplicative random effects)	6	-0.00916076	0.023951	0.702106	0.990881	0.94544	1.03851	0.952977
AP	IGP42	Inverse variance weighted (multiplicative random effects)	4	-0.0492303	0.0238846	0.0392869	0.951962	0.908424	0.997587	0.332591
AP	IGP45	Inverse variance weighted (multiplicative random effects)	6	-0.0242103	0.0338493	0.474462	0.97608	0.913424	1.04303	0.952977
AP	IGP46	Inverse variance weighted (multiplicative random effects)	5	-0.0523795	0.0230845	0.0232663	0.948969	0.906989	0.992891	0.332591
AP	IGP47	Inverse variance weighted (multiplicative random effects)	4	-0.0160674	0.0764143	0.833459	0.984061	0.847182	1.14306	0.952977
AP	IGP49	Inverse variance weighted (multiplicative random effects)	6	-0.00544873	0.0319564	0.864613	0.994566	0.934183	1.05885	0.952977
AP	IGP50	Inverse variance weighted (multiplicative random effects)	3	0.00825432	0.0430893	0.848084	1.00829	0.92663	1.09714	0.952977
AP	IGP51	Inverse variance weighted (multiplicative random effects)	3	-0.0474408	0.0350579	0.175987	0.953667	0.890338	1.0215	0.671951
AP	IGP52	Inverse variance weighted (multiplicative random effects)	4	-0.0265465	0.0838766	0.751627	0.973803	0.826178	1.14781	0.952977
AP	IGP53	Inverse variance weighted (multiplicative random effects)	4	0.0246562	0.0489802	0.614689	1.02496	0.931141	1.12824	0.952977
AP	IGP54	Inverse variance weighted (multiplicative random effects)	5	-0.00120351	0.0421749	0.977235	0.998797	0.919554	1.08487	0.992996
AP	IGP55	Inverse variance weighted (multiplicative random effects)	4	-0.0698823	0.0269863	0.00961024	0.932504	0.884462	0.983154	0.302723
AP	IGP57	Inverse variance weighted (multiplicative random effects)	3	0.0251011	0.0674246	0.709681	1.02542	0.89848	1.17029	0.952977
AP	IGP58	Inverse variance weighted (multiplicative random effects)	4	0.0522376	0.0276599	0.0589499	1.05363	0.998026	1.11232	0.412649
AP	IGP59	Inverse variance weighted (multiplicative random effects)	5	0.0616521	0.0274253	0.0245759	1.06359	1.00793	1.12233	0.332591
AP	IGP60	Inverse variance weighted (multiplicative random effects)	5	0.050979	0.0227496	0.0250342	1.0523	1.00641	1.10028	0.332591
AP	IGP61	Inverse variance weighted (multiplicative random effects)	2	0.0369117	0.0395782	0.351012	1.0376	0.960154	1.1213	0.916236
AP	IGP62	Inverse variance weighted (multiplicative random effects)	6	0.00222194	0.0368085	0.951865	1.00222	0.932466	1.0772	0.979061
AP	IGP63	Inverse variance weighted (multiplicative random effects)	8	0.00944333	0.0324927	0.771335	1.00949	0.947202	1.07587	0.952977
AP	IGP64	Inverse variance weighted (multiplicative random effects)	7	0.0119931	0.0472748	0.799735	1.01207	0.922502	1.11032	0.952977
AP	IGP65	Inverse variance weighted (multiplicative random effects)	3	0.113081	0.0598288	0.0587486	1.11972	0.995825	1.25903	0.412649
AP	IGP66	Inverse variance weighted (multiplicative random effects)	6	-0.0150133	0.0474051	0.75147	0.985099	0.897693	1.08102	0.952977
AP	IGP67	Inverse variance weighted (multiplicative random effects)	6	0.00358929	0.0350037	0.918328	1.0036	0.937051	1.07487	0.956275
AP	IGP68	Inverse variance weighted (multiplicative random effects)	8	-0.009673	0.0425223	0.82005	0.990374	0.911178	1.07645	0.952977
AP	IGP69	Inverse variance weighted (multiplicative random effects)	8	-0.0573079	0.0629238	0.362427	0.944303	0.834737	1.06825	0.922542
AP	IGP70	Inverse variance weighted (multiplicative random effects)	6	-0.0153305	0.047476	0.746763	0.984786	0.897283	1.08082	0.952977
AP	IGP71	Inverse variance weighted (multiplicative random effects)	6	-0.0154415	0.0474283	0.744746	0.984677	0.897268	1.0806	0.952977
AP	IGP72	Inverse variance weighted (multiplicative random effects)	6	0.030739	0.0749918	0.681881	1.03122	0.890257	1.19449	0.952977
AP	IGP73	Inverse variance weighted (multiplicative random effects)	4	-0.0292233	0.0835561	0.72653	0.9712	0.824488	1.14402	0.952977
AP	IGP74	Inverse variance weighted (multiplicative random effects)	8	-0.0576583	0.0620358	0.352663	0.943972	0.835898	1.06602	0.916236
AP	IGP75	Inverse variance weighted (multiplicative random effects)	8	-0.0575472	0.06181	0.351836	0.944077	0.836361	1.06567	0.916236
AP	IGP76	Inverse variance weighted (multiplicative random effects)	8	0.0663831	0.0611968	0.278033	1.06864	0.947847	1.20482	0.855831
AP	IGP77	Inverse variance weighted (multiplicative random effects)	5	-0.0554664	0.0565093	0.326324	0.946044	0.846856	1.05685	0.913853
CP	IGP2	Inverse variance weighted (multiplicative random effects)	4	0.0195653	0.0560402	0.726992	1.01976	0.913681	1.13815	0.952977
CP	IGP5	Inverse variance weighted (multiplicative random effects)	6	-0.0296634	0.0573472	0.604975	0.970772	0.867566	1.08626	0.952977
CP	IGP6	Inverse variance weighted (multiplicative random effects)	5	-0.0101542	0.0767707	0.894773	0.989897	0.851612	1.15064	0.952977
CP	IGP7	Inverse variance weighted (multiplicative random effects)	4	-0.0969939	0.0171075	1.4306e-08	0.907562	0.877635	0.938509	1.80256e-06
CP	IGP8	Inverse variance weighted (multiplicative random effects)	3	-0.0662427	0.120497	0.582493	0.935904	0.73903	1.18522	0.952977
CP	IGP9	Inverse variance weighted (multiplicative random effects)	6	-0.0520713	0.0719233	0.469076	0.949261	0.824448	1.09297	0.952977
CP	IGP10	Inverse variance weighted (multiplicative random effects)	3	0.0207172	0.081368	0.799023	1.02093	0.870433	1.19745	0.952977
CP	IGP11	Inverse variance weighted (multiplicative random effects)	3	0.0305506	0.0883735	0.729569	1.03102	0.867047	1.22601	0.952977
CP	IGP12	Inverse variance weighted (multiplicative random effects)	3	-0.00494095	0.160605	0.975457	0.995071	0.726348	1.36321	0.992996
CP	IGP13	Inverse variance weighted (multiplicative random effects)	4	-0.0275224	0.0400578	0.492041	0.972853	0.899393	1.05231	0.952977
CP	IGP14	Inverse variance weighted (multiplicative random effects)	7	0.0556317	0.087184	0.523412	1.05721	0.891144	1.25422	0.952977
CP	IGP15	Inverse variance weighted (multiplicative random effects)	5	0.069699	0.0459734	0.129501	1.07219	0.979798	1.17328	0.593349
CP	IGP16	Inverse variance weighted (multiplicative random effects)	2	0.0417483	0.185666	0.822091	1.04263	0.724584	1.50028	0.952977
CP	IGP17	Inverse variance weighted (multiplicative random effects)	4	0.163312	0.080633	0.0428287	1.1774	1.00529	1.37899	0.332591
CP	IGP21	Inverse variance weighted (multiplicative random effects)	3	0.165061	0.203657	0.417661	1.17947	0.791278	1.75809	0.952977
CP	IGP22	Inverse variance weighted (multiplicative random effects)	3	0.0754517	0.117712	0.521533	1.07837	0.856189	1.35821	0.952977
CP	IGP24	Inverse variance weighted (multiplicative random effects)	6	0.0970048	0.0435093	0.0257793	1.10187	1.0118	1.19995	0.332591
CP	IGP26	Inverse variance weighted (multiplicative random effects)	4	0.148163	0.0601062	0.0137004	1.1597	1.03082	1.3047	0.326991
CP	IGP27	Inverse variance weighted (multiplicative random effects)	2	0.335962	0.0770289	1.29174e-05	1.39929	1.2032	1.62733	0.000769235
CP	IGP28	Inverse variance weighted (multiplicative random effects)	7	0.0808119	0.0479405	0.0918591	1.08417	0.986935	1.19098	0.490458
CP	IGP29	Inverse variance weighted (multiplicative random effects)	6	0.00566241	0.050056	0.909934	1.00568	0.911697	1.10935	0.952977
CP	IGP30	Inverse variance weighted (multiplicative random effects)	3	-0.0318352	0.0713763	0.655584	0.968666	0.842204	1.11412	0.952977
CP	IGP31	Inverse variance weighted (multiplicative random effects)	2	-0.198375	0.0386515	2.86051e-07	0.820062	0.760232	0.884601	2.40283e-05
CP	IGP32	Inverse variance weighted (multiplicative random effects)	3	0.085129	0.0643722	0.186018	1.08886	0.95979	1.23528	0.679372
CP	IGP34	Inverse variance weighted (multiplicative random effects)	4	0.0793465	0.0667784	0.234752	1.08258	0.949766	1.23396	0.799426
CP	IGP35	Inverse variance weighted (multiplicative random effects)	8	-0.0767842	0.043703	0.0789252	0.92609	0.850065	1.00891	0.470752
CP	IGP36	Inverse variance weighted (multiplicative random effects)	4	-0.0383947	0.13753	0.780112	0.962333	0.734949	1.26007	0.952977
CP	IGP37	Inverse variance weighted (multiplicative random effects)	4	-0.0969593	0.083562	0.245915	0.907593	0.770481	1.06911	0.815813
CP	IGP38	Inverse variance weighted (multiplicative random effects)	4	-0.096471	0.0831629	0.246039	0.908036	0.77146	1.06879	0.815813
CP	IGP39	Inverse variance weighted (multiplicative random effects)	6	0.012144	0.0461811	0.792577	1.01222	0.924621	1.10811	0.952977
CP	IGP40	Inverse variance weighted (multiplicative random effects)	6	0.0113869	0.045918	0.804147	1.01145	0.924398	1.1067	0.952977
CP	IGP42	Inverse variance weighted (multiplicative random effects)	4	0.0197035	0.0546519	0.718453	1.0199	0.916297	1.13521	0.952977
CP	IGP45	Inverse variance weighted (multiplicative random effects)	6	-0.0308332	0.0573757	0.590997	0.969637	0.866503	1.08505	0.952977
CP	IGP46	Inverse variance weighted (multiplicative random effects)	5	-0.00993016	0.0770221	0.897416	0.990119	0.851383	1.15146	0.952977
CP	IGP47	Inverse variance weighted (multiplicative random effects)	4	0.130142	0.105766	0.218522	1.13899	0.925742	1.40136	0.7639
CP	IGP49	Inverse variance weighted (multiplicative random effects)	6	0.0207591	0.0864464	0.810223	1.02098	0.861848	1.20948	0.952977
CP	IGP50	Inverse variance weighted (multiplicative random effects)	3	0.0208124	0.0801442	0.795106	1.02103	0.872607	1.1947	0.952977
CP	IGP51	Inverse variance weighted (multiplicative random effects)	3	0.0320657	0.0904594	0.722982	1.03259	0.864819	1.2329	0.952977
CP	IGP52	Inverse variance weighted (multiplicative random effects)	4	0.0749866	0.141649	0.596541	1.07787	0.816567	1.42279	0.952977
CP	IGP53	Inverse variance weighted (multiplicative random effects)	4	-0.0171592	0.0466366	0.712922	0.982987	0.897119	1.07707	0.952977
CP	IGP54	Inverse variance weighted (multiplicative random effects)	5	0.107983	0.100346	0.281881	1.11403	0.915124	1.35616	0.855831
CP	IGP55	Inverse variance weighted (multiplicative random effects)	4	-0.0102962	0.0255748	0.687249	0.989757	0.941366	1.04063	0.952977
CP	IGP57	Inverse variance weighted (multiplicative random effects)	3	-0.0251191	0.0634534	0.692204	0.975194	0.861149	1.10434	0.952977
CP	IGP58	Inverse variance weighted (multiplicative random effects)	4	-0.0230351	0.0591217	0.696816	0.977228	0.870303	1.09729	0.952977
CP	IGP59	Inverse variance weighted (multiplicative random effects)	5	0.00407341	0.0626484	0.948158	1.00408	0.888059	1.13526	0.979061
CP	IGP60	Inverse variance weighted (multiplicative random effects)	5	0.00838556	0.075342	0.911378	1.00842	0.86998	1.16889	0.952977
CP	IGP61	Inverse variance weighted (multiplicative random effects)	2	-0.0242974	0.134051	0.856167	0.975995	0.750483	1.26927	0.952977
CP	IGP62	Inverse variance weighted (multiplicative random effects)	6	0.0159018	0.0581111	0.784358	1.01603	0.906653	1.1386	0.952977
CP	IGP63	Inverse variance weighted (multiplicative random effects)	8	0.000203326	0.0469607	0.996545	1.0002	0.912251	1.09663	0.996893
CP	IGP64	Inverse variance weighted (multiplicative random effects)	7	0.0103845	0.0727614	0.886511	1.01044	0.876141	1.16532	0.952977
CP	IGP65	Inverse variance weighted (multiplicative random effects)	3	0.146404	0.0429751	0.000657465	1.15766	1.06415	1.2594	0.0236687
CP	IGP66	Inverse variance weighted (multiplicative random effects)	6	-0.0321528	0.0493491	0.514699	0.968359	0.879082	1.0667	0.952977
CP	IGP67	Inverse variance weighted (multiplicative random effects)	6	-0.00927241	0.0491853	0.850469	0.99077	0.899716	1.09104	0.952977
CP	IGP68	Inverse variance weighted (multiplicative random effects)	8	-0.0201201	0.070664	0.775852	0.980081	0.853319	1.12567	0.952977
CP	IGP69	Inverse variance weighted (multiplicative random effects)	8	-0.0560305	0.0442786	0.205726	0.94551	0.866913	1.03123	0.730301
CP	IGP70	Inverse variance weighted (multiplicative random effects)	6	-0.034437	0.0491698	0.483697	0.966149	0.877385	1.06389	0.952977
CP	IGP71	Inverse variance weighted (multiplicative random effects)	6	-0.0344421	0.0491217	0.483203	0.966144	0.877463	1.06379	0.952977
CP	IGP72	Inverse variance weighted (multiplicative random effects)	6	0.0263657	0.0519532	0.611812	1.02672	0.927314	1.13677	0.952977
CP	IGP73	Inverse variance weighted (multiplicative random effects)	4	0.0738287	0.141867	0.602779	1.07662	0.815275	1.42175	0.952977
CP	IGP74	Inverse variance weighted (multiplicative random effects)	8	-0.059122	0.0430908	0.170054	0.942592	0.866251	1.02566	0.671951
CP	IGP75	Inverse variance weighted (multiplicative random effects)	8	-0.0589631	0.0429329	0.169635	0.942742	0.866657	1.02551	0.671951
CP	IGP76	Inverse variance weighted (multiplicative random effects)	8	0.0609553	0.0443964	0.169759	1.06285	0.974275	1.15948	0.671951
CP	IGP77	Inverse variance weighted (multiplicative random effects)	5	0.0613372	0.114467	0.59206	1.06326	0.849577	1.33068	0.952977

## Sheet: Table S9
Table S9. The association of genetically predicted IgG N-glycosylation traits with the risk of pancreatitis by MR-Egger and Weighted Median
outcome	exposure	method	nsnp	beta	se	pval	or	or_lci95	or_uci95
AAP	IGP10	MR Egger	3	-0.086111	0.624788	0.912808	0.917492	0.269632	3.122
AAP	IGP11	MR Egger	3	-0.436696	0.808438	0.684703	0.646168	0.132492	3.15138
AAP	IGP12	MR Egger	3	0.452923	1.32696	0.790599	1.5729	0.116728	21.1948
AAP	IGP13	MR Egger	4	0.12986	0.677228	0.86564	1.13867	0.301946	4.29403
AAP	IGP14	MR Egger	7	-0.0100049	0.746571	0.989826	0.990045	0.229172	4.2771
AAP	IGP15	MR Egger	5	0.175342	0.203724	0.452705	1.19165	0.799349	1.77649
AAP	IGP17	MR Egger	4	0.106152	0.526941	0.858977	1.11199	0.395877	3.12351
AAP	IGP2	MR Egger	4	0.283897	0.597387	0.681464	1.3283	0.411897	4.28353
AAP	IGP21	MR Egger	3	-0.882217	3.42334	0.839433	0.413864	0.00050449	339.518
AAP	IGP22	MR Egger	3	-10.0276	7.56897	0.411624	4.41661e-05	1.59312e-11	122.442
AAP	IGP24	MR Egger	6	0.104801	0.185025	0.601381	1.11049	0.772713	1.59592
AAP	IGP26	MR Egger	4	0.0751783	0.377799	0.860665	1.07808	0.514116	2.26068
AAP	IGP28	MR Egger	7	0.0669493	0.166534	0.704281	1.06924	0.771471	1.48195
AAP	IGP29	MR Egger	6	-0.0205167	0.122452	0.875067	0.979692	0.770649	1.24544
AAP	IGP30	MR Egger	3	-0.123858	0.639258	0.878163	0.883505	0.252384	3.09283
AAP	IGP32	MR Egger	3	0.246307	0.399363	0.648176	1.27929	0.584824	2.79843
AAP	IGP34	MR Egger	4	0.322992	0.511037	0.59198	1.38125	0.507306	3.76077
AAP	IGP35	MR Egger	8	-0.0533679	0.154265	0.741188	0.948031	0.700664	1.28273
AAP	IGP36	MR Egger	4	-1.23143	0.861727	0.289219	0.291874	0.0539111	1.5802
AAP	IGP37	MR Egger	4	-0.356069	0.774621	0.690884	0.700424	0.153458	3.19692
AAP	IGP38	MR Egger	4	-0.346325	0.766742	0.695752	0.707282	0.157373	3.17875
AAP	IGP39	MR Egger	6	0.174231	0.26218	0.542693	1.19033	0.712025	1.98994
AAP	IGP40	MR Egger	6	0.159398	0.260033	0.573021	1.1728	0.704501	1.9524
AAP	IGP42	MR Egger	4	0.289945	0.579432	0.666433	1.33635	0.429239	4.16048
AAP	IGP45	MR Egger	6	0.511243	0.589408	0.434668	1.66736	0.525189	5.29352
AAP	IGP46	MR Egger	5	0.217448	0.479993	0.68129	1.2429	0.48513	3.1843
AAP	IGP47	MR Egger	4	0.0620923	1.14161	0.961569	1.06406	0.113555	9.97073
AAP	IGP49	MR Egger	6	-0.0342406	0.33932	0.924478	0.966339	0.496929	1.87916
AAP	IGP5	MR Egger	6	0.242877	0.510101	0.658819	1.27491	0.469109	3.46487
AAP	IGP50	MR Egger	3	-0.07644	0.610874	0.92075	0.926409	0.27978	3.06753
AAP	IGP51	MR Egger	3	-0.421166	0.831957	0.701665	0.656281	0.128503	3.35171
AAP	IGP52	MR Egger	4	1.49525	0.884878	0.233134	4.46045	0.787328	25.2699
AAP	IGP53	MR Egger	4	0.71311	0.730128	0.431726	2.04033	0.487755	8.53487
AAP	IGP54	MR Egger	5	-0.100082	0.774495	0.905359	0.904763	0.198277	4.12856
AAP	IGP55	MR Egger	4	0.142463	0.503326	0.803749	1.15311	0.429963	3.09251
AAP	IGP57	MR Egger	3	1.39162	1.06915	0.417049	4.02136	0.49464	32.693
AAP	IGP58	MR Egger	4	-0.439639	0.555029	0.51133	0.644269	0.217079	1.91213
AAP	IGP59	MR Egger	5	-0.0653173	0.453433	0.894593	0.93677	0.385179	2.27826
AAP	IGP6	MR Egger	5	0.19855	0.485805	0.710182	1.21963	0.470656	3.16049
AAP	IGP60	MR Egger	5	-0.172778	0.462475	0.733546	0.841325	0.339857	2.08272
AAP	IGP62	MR Egger	6	-0.352011	0.44703	0.475061	0.703272	0.292822	1.68905
AAP	IGP63	MR Egger	8	-0.0158331	0.538933	0.977515	0.984292	0.342274	2.83056
AAP	IGP64	MR Egger	7	0.0403193	0.35568	0.914157	1.04114	0.518501	2.0906
AAP	IGP65	MR Egger	3	0.666416	1.28742	0.695915	1.94725	0.15615	24.2828
AAP	IGP66	MR Egger	6	0.171966	0.302079	0.599615	1.18764	0.656975	2.14693
AAP	IGP67	MR Egger	6	-0.0430817	0.367103	0.912235	0.957833	0.466451	1.96686
AAP	IGP68	MR Egger	8	0.0596072	0.335532	0.864844	1.06142	0.549891	2.04879
AAP	IGP69	MR Egger	8	0.146531	0.473276	0.767328	1.15781	0.457906	2.92751
AAP	IGP7	MR Egger	4	-0.0656285	1.18992	0.96103	0.936479	0.0909115	9.64666
AAP	IGP70	MR Egger	6	0.159456	0.317294	0.641689	1.17287	0.629744	2.18442
AAP	IGP71	MR Egger	6	0.157223	0.314783	0.643675	1.17026	0.63144	2.16885
AAP	IGP72	MR Egger	6	-0.282732	0.40053	0.519196	0.753722	0.343774	1.65253
AAP	IGP73	MR Egger	4	1.54624	0.944818	0.243368	4.69378	0.736677	29.9066
AAP	IGP74	MR Egger	8	0.0484629	0.52307	0.929197	1.04966	0.376532	2.92613
AAP	IGP75	MR Egger	8	0.0423673	0.516594	0.937304	1.04328	0.379024	2.87166
AAP	IGP76	MR Egger	8	0.177646	0.503826	0.736449	1.1944	0.444923	3.20639
AAP	IGP77	MR Egger	5	1.57174	2.44389	0.565917	4.81503	0.040024	579.265
AAP	IGP8	MR Egger	3	0.917591	0.762622	0.441449	2.50325	0.561497	11.1599
AAP	IGP9	MR Egger	6	0.0970209	0.517829	0.860498	1.10188	0.399347	3.04033
ACP	IGP10	MR Egger	3	-0.00218711	0.462503	0.99699	0.997815	0.40305	2.47025
ACP	IGP11	MR Egger	3	0.260696	0.400351	0.632546	1.29783	0.592152	2.84449
ACP	IGP12	MR Egger	3	-0.846815	1.30172	0.632828	0.428778	0.033434	5.49892
ACP	IGP13	MR Egger	4	-0.430068	0.489071	0.471957	0.650465	0.249413	1.69641
ACP	IGP14	MR Egger	7	-0.43497	0.574174	0.482869	0.647284	0.210062	1.99454
ACP	IGP15	MR Egger	5	0.24106	0.11218	0.120836	1.2726	1.02141	1.58555
ACP	IGP17	MR Egger	4	0.0558514	0.380426	0.896743	1.05744	0.501685	2.22885
ACP	IGP2	MR Egger	4	0.614062	0.327476	0.20161	1.84792	0.972591	3.51105
ACP	IGP21	MR Egger	3	-0.392079	2.644	0.906279	0.675651	0.00379407	120.32
ACP	IGP22	MR Egger	3	-5.35536	7.47728	0.604323	0.00472275	2.03895e-09	10939.2
ACP	IGP24	MR Egger	6	0.212322	0.133581	0.187158	1.23655	0.951708	1.60663
ACP	IGP26	MR Egger	4	0.199623	0.272772	0.540409	1.22094	0.71533	2.08393
ACP	IGP28	MR Egger	7	0.179379	0.103751	0.144389	1.19647	0.976312	1.46628
ACP	IGP29	MR Egger	6	0.0870682	0.0798773	0.336968	1.09097	0.932868	1.27587
ACP	IGP30	MR Egger	3	-0.0893957	0.645534	0.912396	0.914484	0.25804	3.2409
ACP	IGP32	MR Egger	3	0.325846	0.167648	0.30251	1.3852	0.997259	1.92406
ACP	IGP34	MR Egger	4	0.225666	0.369141	0.603212	1.25316	0.607835	2.5836
ACP	IGP35	MR Egger	8	-0.225293	0.111363	0.0895224	0.798282	0.641744	0.993004
ACP	IGP36	MR Egger	4	-0.275723	0.983647	0.805575	0.759023	0.110397	5.21858
ACP	IGP37	MR Egger	4	-0.897855	0.429309	0.171615	0.407443	0.175643	0.945152
ACP	IGP38	MR Egger	4	-0.886693	0.424239	0.171778	0.412016	0.179389	0.94631
ACP	IGP39	MR Egger	6	0.120706	0.189301	0.558379	1.12829	0.778549	1.63515
ACP	IGP40	MR Egger	6	0.119854	0.187753	0.557954	1.12733	0.78025	1.62881
ACP	IGP42	MR Egger	4	0.580802	0.319385	0.210611	1.78747	0.955813	3.34276
ACP	IGP45	MR Egger	6	0.29544	0.360297	0.458272	1.34372	0.663157	2.7227
ACP	IGP46	MR Egger	5	0.461953	0.31246	0.235823	1.58717	0.860305	2.92816
ACP	IGP47	MR Egger	4	0.836059	0.950544	0.47187	2.30726	0.358077	14.8667
ACP	IGP49	MR Egger	6	-0.0432615	0.250863	0.871457	0.957661	0.585697	1.56585
ACP	IGP5	MR Egger	6	0.263665	0.352518	0.496068	1.30169	0.652288	2.59763
ACP	IGP50	MR Egger	3	0.007136	0.452165	0.989954	1.00716	0.415153	2.44337
ACP	IGP51	MR Egger	3	0.271677	0.406296	0.624785	1.31216	0.591755	2.9096
ACP	IGP52	MR Egger	4	-0.43399	0.66186	0.579357	0.647919	0.177065	2.37087
ACP	IGP53	MR Egger	4	0.0428329	0.526978	0.942621	1.04376	0.37156	2.93207
ACP	IGP54	MR Egger	5	-0.557919	0.558345	0.391318	0.572399	0.191614	1.7099
ACP	IGP55	MR Egger	4	-0.00635909	0.324284	0.986135	0.993661	0.526262	1.87618
ACP	IGP57	MR Egger	3	0.366962	0.771766	0.717441	1.44334	0.318001	6.55104
ACP	IGP58	MR Egger	4	-0.412748	0.417691	0.427231	0.661829	0.291877	1.50069
ACP	IGP59	MR Egger	5	-0.424072	0.261563	0.203402	0.654377	0.391905	1.09263
ACP	IGP6	MR Egger	5	0.492321	0.314381	0.215325	1.63611	0.883499	3.02983
ACP	IGP60	MR Egger	5	-0.474589	0.297913	0.2094	0.622141	0.346976	1.11552
ACP	IGP62	MR Egger	6	0.0229972	0.322543	0.946582	1.02326	0.543793	1.92549
ACP	IGP63	MR Egger	8	0.0266892	0.28641	0.92879	1.02705	0.58586	1.80048
ACP	IGP64	MR Egger	7	0.123664	0.256563	0.650163	1.13164	0.684409	1.8711
ACP	IGP65	MR Egger	3	0.76009	0.721573	0.483455	2.13847	0.519861	8.79667
ACP	IGP66	MR Egger	6	0.0445169	0.217972	0.848142	1.04552	0.682012	1.60278
ACP	IGP67	MR Egger	6	0.0807101	0.230968	0.744378	1.08406	0.689363	1.70473
ACP	IGP68	MR Egger	8	-0.0343593	0.242019	0.891751	0.966224	0.601267	1.5527
ACP	IGP69	MR Egger	8	0.162828	0.341346	0.650227	1.17683	0.602776	2.2976
ACP	IGP7	MR Egger	4	-0.833867	0.780985	0.397456	0.434366	0.0939872	2.00745
ACP	IGP70	MR Egger	6	0.0253305	0.228952	0.917233	1.02565	0.654807	1.60653
ACP	IGP71	MR Egger	6	0.0262323	0.22714	0.913623	1.02658	0.657729	1.60228
ACP	IGP72	MR Egger	6	-0.0463186	0.357053	0.903046	0.954738	0.474192	1.92227
ACP	IGP73	MR Egger	4	-0.534196	0.683295	0.516193	0.58614	0.153592	2.23684
ACP	IGP74	MR Egger	8	0.121953	0.37723	0.757449	1.1297	0.539335	2.36629
ACP	IGP75	MR Egger	8	0.120006	0.372564	0.758297	1.1275	0.543232	2.34019
ACP	IGP76	MR Egger	8	-0.0694173	0.363456	0.854831	0.932937	0.457586	1.9021
ACP	IGP77	MR Egger	5	0.730139	2.62825	0.799207	2.07537	0.0120195	358.347
ACP	IGP8	MR Egger	3	0.524181	0.788682	0.626565	1.68908	0.360006	7.92481
ACP	IGP9	MR Egger	6	0.089913	0.401267	0.833681	1.09408	0.498291	2.40223
AP	IGP10	MR Egger	3	-0.149518	0.189456	0.574663	0.861123	0.594014	1.24834
AP	IGP11	MR Egger	3	0.0977698	0.168719	0.665649	1.10271	0.792217	1.53489
AP	IGP12	MR Egger	3	0.666838	0.400026	0.343988	1.94807	0.889396	4.26691
AP	IGP13	MR Egger	4	0.195348	0.203598	0.438565	1.21573	0.815703	1.81194
AP	IGP14	MR Egger	7	0.177949	0.225999	0.466721	1.19476	0.767199	1.86062
AP	IGP15	MR Egger	5	-0.0175657	0.047833	0.737824	0.982588	0.894654	1.07916
AP	IGP17	MR Egger	4	-0.059092	0.157835	0.744082	0.94262	0.691807	1.28437
AP	IGP2	MR Egger	4	0.0545544	0.135865	0.726869	1.05607	0.809174	1.3783
AP	IGP21	MR Egger	3	0.565767	0.49957	0.460493	1.7608	0.661404	4.68762
AP	IGP22	MR Egger	3	-0.255752	2.27464	0.92872	0.774334	0.00896845	66.8559
AP	IGP24	MR Egger	6	-0.0119455	0.0569503	0.84411	0.988126	0.883761	1.10481
AP	IGP26	MR Egger	4	-0.0500869	0.11546	0.70674	0.951147	0.758519	1.19269
AP	IGP28	MR Egger	7	-0.0291024	0.044249	0.539802	0.971317	0.890626	1.05932
AP	IGP29	MR Egger	6	-0.0420502	0.0334064	0.276577	0.958822	0.898053	1.0237
AP	IGP30	MR Egger	3	0.0448428	0.218928	0.871381	1.04586	0.680957	1.60631
AP	IGP32	MR Egger	3	-0.0558499	0.0716529	0.578504	0.945681	0.821774	1.08827
AP	IGP34	MR Egger	4	-0.125859	0.152851	0.496836	0.88174	0.653478	1.18973
AP	IGP35	MR Egger	8	0.0263975	0.0474234	0.59791	1.02675	0.935614	1.12676
AP	IGP36	MR Egger	4	-0.11729	0.255085	0.6908	0.889328	0.539423	1.4662
AP	IGP37	MR Egger	4	0.0178771	0.181997	0.93071	1.01804	0.712598	1.4544
AP	IGP38	MR Egger	4	0.0188579	0.179826	0.926051	1.01904	0.716339	1.44964
AP	IGP39	MR Egger	6	-0.0227346	0.0790901	0.788044	0.977522	0.837151	1.14143
AP	IGP40	MR Egger	6	-0.0269436	0.0784183	0.748456	0.973416	0.834733	1.13514
AP	IGP42	MR Egger	4	0.0581965	0.132543	0.703489	1.05992	0.817431	1.37435
AP	IGP45	MR Egger	6	-0.0275167	0.141662	0.855452	0.972858	0.736995	1.28421
AP	IGP46	MR Egger	5	0.0086748	0.13087	0.951321	1.00871	0.780492	1.30367
AP	IGP47	MR Egger	4	-0.672087	0.345477	0.191142	0.510642	0.259442	1.00506
AP	IGP49	MR Egger	6	-0.0480929	0.102966	0.664753	0.953045	0.778874	1.16616
AP	IGP5	MR Egger	6	-0.00590988	0.138313	0.967966	0.994108	0.758052	1.30367
AP	IGP50	MR Egger	3	-0.148286	0.185183	0.570155	0.862185	0.599749	1.23946
AP	IGP51	MR Egger	3	0.1006	0.171099	0.661623	1.10583	0.790765	1.54644
AP	IGP52	MR Egger	4	0.599017	0.264775	0.152042	1.82033	1.08335	3.05866
AP	IGP53	MR Egger	4	0.0103715	0.231238	0.968301	1.01043	0.6422	1.58979
AP	IGP54	MR Egger	5	-0.323421	0.226913	0.249298	0.723669	0.46386	1.129
AP	IGP55	MR Egger	4	-0.0443337	0.125373	0.757426	0.956635	0.748215	1.22311
AP	IGP57	MR Egger	3	0.0371534	0.477074	0.950521	1.03785	0.407419	2.6438
AP	IGP58	MR Egger	4	-0.0783394	0.138551	0.628761	0.924651	0.704759	1.21315
AP	IGP59	MR Egger	5	-0.0711122	0.108807	0.560018	0.931357	0.752486	1.15275
AP	IGP6	MR Egger	5	0.00288246	0.131553	0.983895	1.00289	0.774947	1.29787
AP	IGP60	MR Egger	5	-0.00945113	0.124662	0.94434	0.990593	0.775856	1.26476
AP	IGP62	MR Egger	6	0.136591	0.139	0.381404	1.14636	0.872975	1.50536
AP	IGP63	MR Egger	8	0.167042	0.119277	0.210911	1.1818	0.935438	1.49306
AP	IGP64	MR Egger	7	-0.00756634	0.151714	0.962155	0.992462	0.737178	1.33615
AP	IGP65	MR Egger	3	-0.268661	0.299197	0.534201	0.764402	0.425246	1.37405
AP	IGP66	MR Egger	6	0.0448321	0.137893	0.761383	1.04585	0.798167	1.3704
AP	IGP67	MR Egger	6	-0.121481	0.0960955	0.274817	0.885608	0.733573	1.06915
AP	IGP68	MR Egger	8	0.0188001	0.130928	0.890525	1.01898	0.788345	1.31708
AP	IGP69	MR Egger	8	-0.0434139	0.250625	0.868173	0.957515	0.585881	1.56488
AP	IGP7	MR Egger	4	-0.139082	0.338234	0.720799	0.870156	0.448422	1.68853
AP	IGP70	MR Egger	6	0.0482917	0.144697	0.755335	1.04948	0.790323	1.39361
AP	IGP71	MR Egger	6	0.046444	0.143678	0.762698	1.04754	0.790441	1.38826
AP	IGP72	MR Egger	6	0.0472382	0.286206	0.87691	1.04837	0.598263	1.83712
AP	IGP73	MR Egger	4	0.619447	0.282749	0.159842	1.8579	1.06744	3.23372
AP	IGP74	MR Egger	8	-0.0642054	0.27696	0.82438	0.937812	0.544958	1.61387
AP	IGP75	MR Egger	8	-0.0648269	0.273478	0.820507	0.93723	0.548349	1.6019
AP	IGP76	MR Egger	8	0.112123	0.260451	0.681869	1.11865	0.67142	1.86378
AP	IGP77	MR Egger	5	0.362064	0.817908	0.687976	1.43629	0.289085	7.13608
AP	IGP8	MR Egger	3	0.195533	0.231487	0.553475	1.21596	0.772455	1.9141
AP	IGP9	MR Egger	6	-0.0144005	0.129844	0.917033	0.985703	0.764223	1.27137
CP	IGP10	MR Egger	3	-0.195658	0.332444	0.661347	0.822293	0.428593	1.57764
CP	IGP11	MR Egger	3	0.402366	0.295621	0.403388	1.49536	0.837737	2.66921
CP	IGP12	MR Egger	3	-0.571836	1.32878	0.741283	0.564488	0.0417424	7.63364
CP	IGP13	MR Egger	4	-0.0217648	0.36053	0.957352	0.97847	0.482679	1.98352
CP	IGP14	MR Egger	7	-0.337124	0.440893	0.479001	0.713821	0.300811	1.69389
CP	IGP15	MR Egger	5	0.193391	0.0828502	0.101755	1.21336	1.03149	1.42729
CP	IGP17	MR Egger	4	-0.166328	0.280482	0.613299	0.846768	0.488668	1.46729
CP	IGP2	MR Egger	4	0.316501	0.241469	0.320236	1.37232	0.854893	2.20291
CP	IGP21	MR Egger	3	0.342886	2.08432	0.896201	1.40901	0.0236977	83.7762
CP	IGP22	MR Egger	3	-5.26818	5.26495	0.499805	0.00515299	1.69997e-07	156.199
CP	IGP24	MR Egger	6	0.130001	0.0994245	0.261119	1.13883	0.937189	1.38386
CP	IGP26	MR Egger	4	0.0152816	0.201367	0.946415	1.0154	0.684273	1.50676
CP	IGP28	MR Egger	7	0.110278	0.0882152	0.26658	1.11659	0.939297	1.32734
CP	IGP29	MR Egger	6	0.0222189	0.0853374	0.807436	1.02247	0.864986	1.20862
CP	IGP30	MR Egger	3	0.00601547	0.355842	0.989239	1.00603	0.500857	2.02075
CP	IGP32	MR Egger	3	0.248549	0.123803	0.2942	1.28216	1.00591	1.63428
CP	IGP34	MR Egger	4	0.110224	0.272402	0.724916	1.11653	0.654631	1.90433
CP	IGP35	MR Egger	8	-0.142336	0.0822495	0.134254	0.86733	0.738197	1.01905
CP	IGP36	MR Egger	4	-0.250639	0.764753	0.774237	0.778304	0.173851	3.48434
CP	IGP37	MR Egger	4	-0.654753	0.316942	0.17483	0.51957	0.279163	0.967009
CP	IGP38	MR Egger	4	-0.642596	0.313188	0.176634	0.525925	0.284664	0.971661
CP	IGP39	MR Egger	6	0.0609865	0.139759	0.685088	1.06288	0.808204	1.39782
CP	IGP40	MR Egger	6	0.056064	0.138604	0.706548	1.05767	0.806057	1.38781
CP	IGP42	MR Egger	4	0.316261	0.23552	0.311436	1.37199	0.864712	2.17685
CP	IGP45	MR Egger	6	0.273734	0.265853	0.361363	1.31486	0.780876	2.21401
CP	IGP46	MR Egger	5	0.460766	0.230456	0.139412	1.58529	1.00911	2.49044
CP	IGP47	MR Egger	4	0.407309	0.733982	0.63472	1.50277	0.356545	6.33388
CP	IGP49	MR Egger	6	-0.171116	0.241689	0.518019	0.842724	0.524754	1.35337
CP	IGP5	MR Egger	6	0.223504	0.26004	0.438526	1.25045	0.751131	2.0817
CP	IGP50	MR Egger	3	-0.185441	0.325035	0.669934	0.830738	0.439328	1.57087
CP	IGP51	MR Egger	3	0.4125	0.3	0.400304	1.51059	0.839037	2.71965
CP	IGP52	MR Egger	4	-0.519705	0.693696	0.531878	0.594696	0.15269	2.31623
CP	IGP53	MR Egger	4	0.176325	0.388144	0.694168	1.19283	0.557419	2.55254
CP	IGP54	MR Egger	5	-0.672168	0.411164	0.200606	0.5106	0.228082	1.14306
CP	IGP55	MR Egger	4	0.0344518	0.239254	0.898703	1.03505	0.647597	1.65432
CP	IGP57	MR Egger	3	0.404135	0.568525	0.606589	1.49801	0.491558	4.56512
CP	IGP58	MR Egger	4	-0.331989	0.243883	0.306509	0.717495	0.444858	1.15722
CP	IGP59	MR Egger	5	-0.331804	0.192676	0.183534	0.717628	0.491915	1.04691
CP	IGP6	MR Egger	5	0.465462	0.231849	0.138303	1.59275	1.0111	2.509
CP	IGP60	MR Egger	5	-0.441035	0.219726	0.138358	0.64337	0.41824	0.989683
CP	IGP62	MR Egger	6	0.134243	0.238192	0.603128	1.14367	0.717047	1.82412
CP	IGP63	MR Egger	8	-0.000791891	0.211389	0.997132	0.999208	0.660264	1.51215
CP	IGP64	MR Egger	7	0.123875	0.225764	0.606818	1.13187	0.727149	1.76186
CP	IGP65	MR Egger	3	0.335746	0.532298	0.64176	1.39898	0.492846	3.97113
CP	IGP66	MR Egger	6	0.102239	0.160899	0.559687	1.10765	0.808057	1.51831
CP	IGP67	MR Egger	6	0.103548	0.170469	0.576361	1.1091	0.79408	1.54909
CP	IGP68	MR Egger	8	-0.0455173	0.215978	0.840057	0.955503	0.625732	1.45907
CP	IGP69	MR Egger	8	0.0391612	0.251908	0.881558	1.03994	0.634715	1.70387
CP	IGP7	MR Egger	4	-0.165577	0.576174	0.800866	0.847405	0.273931	2.62144
CP	IGP70	MR Egger	6	0.0979906	0.168993	0.593109	1.10295	0.791966	1.53606
CP	IGP71	MR Egger	6	0.095881	0.167656	0.598	1.10063	0.792371	1.52881
CP	IGP72	MR Egger	6	-0.0973285	0.210673	0.6681	0.907258	0.600346	1.37107
CP	IGP73	MR Egger	4	-0.629067	0.710448	0.469326	0.533089	0.132451	2.14558
CP	IGP74	MR Egger	8	-0.00572827	0.278388	0.984251	0.994288	0.576161	1.71585
CP	IGP75	MR Egger	8	-0.00690961	0.274939	0.980765	0.993114	0.579384	1.70228
CP	IGP76	MR Egger	8	0.0654537	0.268077	0.815241	1.06764	0.631298	1.80558
CP	IGP77	MR Egger	5	1.76539	1.40624	0.29822	5.84383	0.371262	91.9847
CP	IGP8	MR Egger	3	0.400774	0.558267	0.60362	1.49298	0.499859	4.45924
CP	IGP9	MR Egger	6	0.00725402	0.288484	0.981143	1.00728	0.572253	1.77302
AAP	IGP10	Weighted median	3	-0.0481471	0.210674	0.819228	0.952994	0.630609	1.44019
AAP	IGP11	Weighted median	3	-0.3267	0.189981	0.0854961	0.7213	0.497051	1.04672
AAP	IGP12	Weighted median	3	-0.129476	0.240501	0.59033	0.878556	0.548341	1.40763
AAP	IGP13	Weighted median	4	0.0188019	0.204741	0.926831	1.01898	0.68216	1.52211
AAP	IGP14	Weighted median	7	0.0860091	0.186088	0.643941	1.08982	0.756749	1.56948
AAP	IGP15	Weighted median	5	0.0811894	0.0925893	0.380553	1.08458	0.904579	1.30039
AAP	IGP17	Weighted median	4	0.254158	0.168351	0.131123	1.28938	0.926992	1.79342
AAP	IGP2	Weighted median	4	-0.327674	0.144654	0.0234989	0.720598	0.542702	0.956809
AAP	IGP21	Weighted median	3	-0.1714	0.300797	0.568802	0.842485	0.467217	1.51917
AAP	IGP22	Weighted median	3	0.187517	0.210629	0.37332	1.20625	0.798264	1.82276
AAP	IGP24	Weighted median	6	0.120733	0.10164	0.234895	1.12832	0.924518	1.37706
AAP	IGP26	Weighted median	4	0.194253	0.145268	0.181156	1.2144	0.9135	1.61442
AAP	IGP28	Weighted median	7	0.0804498	0.0877053	0.358999	1.08377	0.912605	1.28705
AAP	IGP29	Weighted median	6	0.011373	0.0813286	0.888786	1.01144	0.862404	1.18623
AAP	IGP30	Weighted median	3	0.0463468	0.1993	0.816113	1.04744	0.708729	1.54802
AAP	IGP32	Weighted median	3	0.0984912	0.119419	0.409513	1.1035	0.873217	1.39452
AAP	IGP34	Weighted median	4	0.0953574	0.200293	0.63401	1.10005	0.742883	1.62894
AAP	IGP35	Weighted median	8	-0.111124	0.0969686	0.251805	0.894828	0.739943	1.08213
AAP	IGP36	Weighted median	4	-0.403854	0.224948	0.0726019	0.667741	0.429664	1.03774
AAP	IGP37	Weighted median	4	-0.291855	0.173169	0.0919163	0.746877	0.531917	1.04871
AAP	IGP38	Weighted median	4	-0.289812	0.173322	0.0945049	0.748405	0.532846	1.05117
AAP	IGP39	Weighted median	6	0.0597819	0.128513	0.6418	1.0616	0.825222	1.3657
AAP	IGP40	Weighted median	6	0.0549966	0.127289	0.665697	1.05654	0.823255	1.35592
AAP	IGP42	Weighted median	4	-0.314708	0.133797	0.018666	0.730002	0.561609	0.948886
AAP	IGP45	Weighted median	6	-0.0410882	0.20157	0.838478	0.959745	0.646511	1.42474
AAP	IGP46	Weighted median	5	-0.326333	0.156056	0.036516	0.721565	0.53142	0.979744
AAP	IGP47	Weighted median	4	0.194584	0.225469	0.388128	1.21481	0.780879	1.88986
AAP	IGP49	Weighted median	6	0.0837396	0.157448	0.594825	1.08735	0.79863	1.48044
AAP	IGP5	Weighted median	6	-0.0422411	0.20021	0.8329	0.958639	0.647489	1.41931
AAP	IGP50	Weighted median	3	-0.0476606	0.20899	0.819605	0.953457	0.633003	1.43614
AAP	IGP51	Weighted median	3	-0.327362	0.192844	0.0895936	0.720823	0.493942	1.05192
AAP	IGP52	Weighted median	4	-0.0948535	0.232436	0.683212	0.909506	0.576703	1.43436
AAP	IGP53	Weighted median	4	0.163843	0.223631	0.463773	1.17803	0.759972	1.82606
AAP	IGP54	Weighted median	5	0.214751	0.208749	0.303596	1.23955	0.823331	1.86619
AAP	IGP55	Weighted median	4	-0.216851	0.274537	0.429599	0.80505	0.470037	1.37884
AAP	IGP57	Weighted median	3	0.0142593	0.241368	0.952891	1.01436	0.632028	1.62798
AAP	IGP58	Weighted median	4	0.304467	0.14717	0.0385635	1.3559	1.01614	1.80926
AAP	IGP59	Weighted median	5	0.291609	0.139844	0.0370472	1.33858	1.01767	1.76069
AAP	IGP6	Weighted median	5	-0.330148	0.158151	0.0368379	0.718817	0.527227	0.980029
AAP	IGP60	Weighted median	5	0.328891	0.141775	0.0203509	1.38943	1.05234	1.8345
AAP	IGP62	Weighted median	6	0.0573916	0.149401	0.70087	1.05907	0.790228	1.41938
AAP	IGP63	Weighted median	8	0.0594168	0.147523	0.687123	1.06122	0.79475	1.41703
AAP	IGP64	Weighted median	7	0.0470994	0.156865	0.763983	1.04823	0.770777	1.42555
AAP	IGP65	Weighted median	3	0.325587	0.247265	0.187923	1.38484	0.852951	2.24842
AAP	IGP66	Weighted median	6	-0.0405728	0.140326	0.77248	0.960239	0.729342	1.26423
AAP	IGP67	Weighted median	6	-0.0249248	0.141166	0.859851	0.975383	0.739626	1.28629
AAP	IGP68	Weighted median	8	-0.0447205	0.150006	0.765608	0.956265	0.712674	1.28312
AAP	IGP69	Weighted median	8	-0.0851881	0.166168	0.608187	0.91834	0.663068	1.27189
AAP	IGP7	Weighted median	4	-0.22242	0.277597	0.422998	0.800579	0.464632	1.37943
AAP	IGP70	Weighted median	6	-0.0422532	0.139614	0.762162	0.958627	0.729135	1.26035
AAP	IGP71	Weighted median	6	-0.042323	0.14	0.762417	0.95856	0.728533	1.26122
AAP	IGP72	Weighted median	6	0.0423398	0.150365	0.778265	1.04325	0.776953	1.40082
AAP	IGP73	Weighted median	4	-0.107937	0.234613	0.645471	0.897684	0.566784	1.42177
AAP	IGP74	Weighted median	8	-0.0927762	0.167692	0.580089	0.911397	0.656093	1.26605
AAP	IGP75	Weighted median	8	-0.0928754	0.165773	0.575306	0.911307	0.6585	1.26117
AAP	IGP76	Weighted median	8	0.122069	0.166364	0.463102	1.12983	0.815459	1.5654
AAP	IGP77	Weighted median	5	-0.195107	0.237548	0.411454	0.822746	0.516489	1.3106
AAP	IGP8	Weighted median	3	-0.150593	0.196276	0.442934	0.860198	0.585497	1.26378
AAP	IGP9	Weighted median	6	0.00517732	0.159002	0.974024	1.00519	0.736043	1.37276
ACP	IGP10	Weighted median	3	-0.0460497	0.160955	0.774799	0.954994	0.696616	1.30921
ACP	IGP11	Weighted median	3	-0.0342551	0.136056	0.801218	0.966325	0.740133	1.26164
ACP	IGP12	Weighted median	3	-0.269557	0.187709	0.150991	0.763718	0.52863	1.10335
ACP	IGP13	Weighted median	4	-0.00250196	0.144752	0.98621	0.997501	0.751101	1.32473
ACP	IGP14	Weighted median	7	0.0904363	0.139695	0.517383	1.09465	0.832464	1.43942
ACP	IGP15	Weighted median	5	0.129216	0.0661467	0.0507635	1.13794	0.999568	1.29546
ACP	IGP17	Weighted median	4	0.159879	0.125187	0.20156	1.17337	0.918065	1.49967
ACP	IGP2	Weighted median	4	0.00810925	0.105661	0.938824	1.00814	0.819561	1.24012
ACP	IGP21	Weighted median	3	0.132	0.214438	0.538184	1.14111	0.749537	1.73724
ACP	IGP22	Weighted median	3	0.0550669	0.163345	0.736027	1.05661	0.767137	1.45532
ACP	IGP24	Weighted median	6	0.125395	0.0720732	0.0818881	1.1336	0.984257	1.30559
ACP	IGP26	Weighted median	4	0.207174	0.103165	0.0446242	1.2302	1.00498	1.50588
ACP	IGP28	Weighted median	7	0.116658	0.0655201	0.0749944	1.12374	0.988308	1.27772
ACP	IGP29	Weighted median	6	0.0664597	0.0561351	0.236443	1.06872	0.95737	1.19302
ACP	IGP30	Weighted median	3	0.210255	0.156383	0.178789	1.23399	0.908233	1.67659
ACP	IGP32	Weighted median	3	0.113738	0.0849862	0.180796	1.12046	0.948536	1.32354
ACP	IGP34	Weighted median	4	0.0728396	0.145175	0.615852	1.07556	0.809205	1.42958
ACP	IGP35	Weighted median	8	-0.120845	0.0710424	0.0889385	0.886171	0.770984	1.01857
ACP	IGP36	Weighted median	4	0.0123816	0.160927	0.938672	1.01246	0.738573	1.38791
ACP	IGP37	Weighted median	4	-0.125441	0.125845	0.318865	0.882108	0.689288	1.12887
ACP	IGP38	Weighted median	4	-0.124981	0.129661	0.335094	0.882513	0.684465	1.13787
ACP	IGP39	Weighted median	6	-0.00986391	0.0922584	0.914856	0.990185	0.826388	1.18645
ACP	IGP40	Weighted median	6	-0.0080668	0.0924201	0.930446	0.991966	0.827613	1.18896
ACP	IGP42	Weighted median	4	0.00616352	0.101341	0.951503	1.00618	0.824924	1.22727
ACP	IGP45	Weighted median	6	0.0229842	0.130001	0.859665	1.02325	0.793091	1.3202
ACP	IGP46	Weighted median	5	-0.0344751	0.110043	0.754061	0.966112	0.778677	1.19867
ACP	IGP47	Weighted median	4	-0.0202772	0.181539	0.911064	0.979927	0.686538	1.39869
ACP	IGP49	Weighted median	6	0.0211027	0.112397	0.851071	1.02133	0.81939	1.27303
ACP	IGP5	Weighted median	6	0.0177804	0.130563	0.891677	1.01794	0.788105	1.3148
ACP	IGP50	Weighted median	3	-0.0427489	0.152814	0.779673	0.958152	0.710161	1.29274
ACP	IGP51	Weighted median	3	-0.0347402	0.138821	0.802392	0.965856	0.735777	1.26788
ACP	IGP52	Weighted median	4	-0.244623	0.16084	0.128283	0.783	0.571284	1.07318
ACP	IGP53	Weighted median	4	0.0221412	0.159999	0.889938	1.02239	0.747174	1.39897
ACP	IGP54	Weighted median	5	0.100555	0.147	0.493947	1.10578	0.828975	1.47503
ACP	IGP55	Weighted median	4	-0.0091859	0.178874	0.959043	0.990856	0.697831	1.40692
ACP	IGP57	Weighted median	3	0.00945883	0.183682	0.95893	1.0095	0.704296	1.44697
ACP	IGP58	Weighted median	4	0.0154513	0.10865	0.886913	1.01557	0.820778	1.25659
ACP	IGP59	Weighted median	5	0.021733	0.108604	0.841392	1.02197	0.826025	1.2644
ACP	IGP6	Weighted median	5	-0.027614	0.112305	0.805771	0.972764	0.78057	1.21228
ACP	IGP60	Weighted median	5	0.0201179	0.11155	0.856879	1.02032	0.819943	1.26967
ACP	IGP62	Weighted median	6	0.0718682	0.11086	0.516806	1.07451	0.864661	1.3353
ACP	IGP63	Weighted median	8	0.0451814	0.107341	0.673816	1.04622	0.847719	1.2912
ACP	IGP64	Weighted median	7	0.0375341	0.112353	0.738324	1.03825	0.833037	1.29401
ACP	IGP65	Weighted median	3	0.174708	0.170457	0.305392	1.1909	0.852666	1.6633
ACP	IGP66	Weighted median	6	-0.0152579	0.101429	0.880427	0.984858	0.8073	1.20147
ACP	IGP67	Weighted median	6	0.0441478	0.0991552	0.656147	1.04514	0.860539	1.26933
ACP	IGP68	Weighted median	8	-0.0541942	0.106041	0.609303	0.947248	0.769485	1.16608
ACP	IGP69	Weighted median	8	-0.0486425	0.116877	0.677275	0.952522	0.757507	1.19774
ACP	IGP7	Weighted median	4	-0.164798	0.20071	0.411603	0.848065	0.572244	1.25683
ACP	IGP70	Weighted median	6	-0.0253596	0.104246	0.807799	0.974959	0.794786	1.19598
ACP	IGP71	Weighted median	6	-0.0241017	0.101561	0.812415	0.976186	0.799985	1.1912
ACP	IGP72	Weighted median	6	0.000734026	0.106289	0.99449	1.00073	0.812538	1.23252
ACP	IGP73	Weighted median	4	-0.247723	0.166569	0.136959	0.780576	0.563156	1.08194
ACP	IGP74	Weighted median	8	-0.0507946	0.113016	0.653111	0.950474	0.761621	1.18616
ACP	IGP75	Weighted median	8	-0.050617	0.118885	0.670279	0.950643	0.753044	1.20009
ACP	IGP76	Weighted median	8	0.0500371	0.121491	0.680443	1.05131	0.828544	1.33397
ACP	IGP77	Weighted median	5	-0.101449	0.17869	0.570212	0.903527	0.636557	1.28246
ACP	IGP8	Weighted median	3	-0.0129374	0.139748	0.92624	0.987146	0.750628	1.29819
ACP	IGP9	Weighted median	6	-0.0539529	0.116097	0.64213	0.947477	0.754649	1.18958
AP	IGP10	Weighted median	3	-0.0207965	0.0659747	0.752595	0.979418	0.860616	1.11462
AP	IGP11	Weighted median	3	-0.0344029	0.0537915	0.522459	0.966182	0.869502	1.07361
AP	IGP12	Weighted median	3	0.012831	0.0779565	0.869266	1.01291	0.86939	1.18013
AP	IGP13	Weighted median	4	0.0262755	0.0614399	0.668898	1.02662	0.910149	1.158
AP	IGP14	Weighted median	7	-0.000949834	0.0596062	0.987286	0.999051	0.888893	1.12286
AP	IGP15	Weighted median	5	0.00547573	0.0283981	0.8471	1.00549	0.951054	1.06304
AP	IGP17	Weighted median	4	-0.0112992	0.0520461	0.82813	0.988764	0.892874	1.09495
AP	IGP2	Weighted median	4	-0.0421078	0.0429591	0.326996	0.958766	0.881344	1.04299
AP	IGP21	Weighted median	3	-0.0228982	0.0834752	0.783845	0.977362	0.829851	1.15109
AP	IGP22	Weighted median	3	-0.0145172	0.0588656	0.805206	0.985588	0.878189	1.10612
AP	IGP24	Weighted median	6	-0.00637903	0.0304564	0.834099	0.993641	0.936062	1.05476
AP	IGP26	Weighted median	4	-0.0102554	0.0432927	0.812745	0.989797	0.909274	1.07745
AP	IGP28	Weighted median	7	-0.00270236	0.0282174	0.923704	0.997301	0.943642	1.05401
AP	IGP29	Weighted median	6	-0.0359115	0.0238273	0.13177	0.964726	0.920707	1.01085
AP	IGP30	Weighted median	3	-0.0689783	0.0614121	0.261351	0.933347	0.8275	1.05273
AP	IGP32	Weighted median	3	-0.00880123	0.0351406	0.802233	0.991237	0.925263	1.06192
AP	IGP34	Weighted median	4	-0.0033797	0.0598888	0.954997	0.996626	0.886245	1.12075
AP	IGP35	Weighted median	8	0.00116607	0.0303573	0.96936	1.00117	0.943335	1.06254
AP	IGP36	Weighted median	4	-0.0144007	0.0642837	0.822743	0.985702	0.869013	1.11806
AP	IGP37	Weighted median	4	-0.00107414	0.0520771	0.983544	0.998926	0.901996	1.10627
AP	IGP38	Weighted median	4	-0.00104515	0.0509811	0.983644	0.998955	0.903962	1.10393
AP	IGP39	Weighted median	6	-0.0126272	0.0378709	0.738812	0.987452	0.916811	1.06354
AP	IGP40	Weighted median	6	-0.012576	0.0374571	0.737064	0.987503	0.917602	1.06273
AP	IGP42	Weighted median	4	-0.0401287	0.041163	0.329623	0.960666	0.886204	1.04138
AP	IGP45	Weighted median	6	-0.02717	0.0516593	0.598925	0.973196	0.879482	1.0769
AP	IGP46	Weighted median	5	-0.0481927	0.0455074	0.289596	0.95295	0.871633	1.04185
AP	IGP47	Weighted median	4	-0.0572399	0.0735876	0.43666	0.944368	0.817527	1.09089
AP	IGP49	Weighted median	6	-0.016894	0.0469219	0.718813	0.983248	0.896855	1.07796
AP	IGP5	Weighted median	6	-0.0306496	0.0545873	0.574471	0.969815	0.871412	1.07933
AP	IGP50	Weighted median	3	-0.0205147	0.0671367	0.759935	0.979694	0.8589	1.11748
AP	IGP51	Weighted median	3	-0.0347316	0.0574098	0.545194	0.965865	0.863074	1.0809
AP	IGP52	Weighted median	4	0.000821061	0.0779623	0.991597	1.00082	0.859001	1.16606
AP	IGP53	Weighted median	4	0.0147916	0.0674487	0.826415	1.0149	0.889222	1.15834
AP	IGP54	Weighted median	5	-0.0290848	0.0591176	0.622732	0.971334	0.865061	1.09066
AP	IGP55	Weighted median	4	-0.0347069	0.076401	0.649633	0.965888	0.831559	1.12192
AP	IGP57	Weighted median	3	0.00686688	0.0760964	0.928097	1.00689	0.867377	1.16884
AP	IGP58	Weighted median	4	0.0457986	0.0417123	0.27222	1.04686	0.964681	1.13605
AP	IGP59	Weighted median	5	0.0520901	0.0421831	0.216883	1.05347	0.969874	1.14427
AP	IGP6	Weighted median	5	-0.0498398	0.0456158	0.27457	0.951382	0.870013	1.04036
AP	IGP60	Weighted median	5	0.0463401	0.0452426	0.305713	1.04743	0.958548	1.14455
AP	IGP62	Weighted median	6	0.0178765	0.0433249	0.679888	1.01804	0.935158	1.10826
AP	IGP63	Weighted median	8	0.0188507	0.0424913	0.657305	1.01903	0.9376	1.10753
AP	IGP64	Weighted median	7	0.0176248	0.0477528	0.712065	1.01778	0.926843	1.11764
AP	IGP65	Weighted median	3	0.0889917	0.0764218	0.244229	1.09307	0.941016	1.2697
AP	IGP66	Weighted median	6	-0.017058	0.0427592	0.689944	0.983087	0.904054	1.06903
AP	IGP67	Weighted median	6	-0.0133408	0.0396778	0.736699	0.986748	0.912918	1.06655
AP	IGP68	Weighted median	8	-0.0171777	0.0458672	0.708026	0.982969	0.898456	1.07543
AP	IGP69	Weighted median	8	-0.0142631	0.0521792	0.784586	0.985838	0.89	1.092
AP	IGP7	Weighted median	4	-0.0896006	0.0778652	0.24985	0.914296	0.784886	1.06504
AP	IGP70	Weighted median	6	-0.0175176	0.0426338	0.681157	0.982635	0.903861	1.06827
AP	IGP71	Weighted median	6	-0.017477	0.0403584	0.664983	0.982675	0.907938	1.06356
AP	IGP72	Weighted median	6	0.0176218	0.0431227	0.682802	1.01778	0.93529	1.10754
AP	IGP73	Weighted median	4	-0.00581117	0.0779184	0.940549	0.994206	0.853396	1.15825
AP	IGP74	Weighted median	8	-0.0148971	0.0493173	0.762601	0.985213	0.894439	1.0852
AP	IGP75	Weighted median	8	-0.0148589	0.0504436	0.768327	0.985251	0.8925	1.08764
AP	IGP76	Weighted median	8	0.0212472	0.0491701	0.665658	1.02147	0.927626	1.12482
AP	IGP77	Weighted median	5	-0.0302966	0.07541	0.687862	0.970158	0.836859	1.12469
AP	IGP8	Weighted median	3	0.0423862	0.0590848	0.47314	1.0433	0.92921	1.17139
AP	IGP9	Weighted median	6	-0.0139006	0.0454064	0.759501	0.986196	0.90222	1.07799
CP	IGP10	Weighted median	3	0.0093531	0.118252	0.936957	1.0094	0.800579	1.27268
CP	IGP11	Weighted median	3	0.0632114	0.0964646	0.512287	1.06525	0.881739	1.28696
CP	IGP12	Weighted median	3	-0.0889378	0.149943	0.553085	0.914902	0.681931	1.22746
CP	IGP13	Weighted median	4	-0.0441261	0.107263	0.680791	0.956833	0.775412	1.1807
CP	IGP14	Weighted median	7	0.0492984	0.110667	0.655983	1.05053	0.845684	1.305
CP	IGP15	Weighted median	5	0.0980775	0.0494929	0.0475186	1.10305	1.00107	1.21541
CP	IGP17	Weighted median	4	0.123055	0.0962336	0.200998	1.13095	0.93654	1.36571
CP	IGP2	Weighted median	4	0.0672227	0.0753396	0.372252	1.06953	0.922708	1.23972
CP	IGP21	Weighted median	3	0.257308	0.154194	0.0951711	1.29344	0.956081	1.74985
CP	IGP22	Weighted median	3	0.0780635	0.118799	0.511113	1.08119	0.856601	1.36467
CP	IGP24	Weighted median	6	0.0932189	0.0529969	0.0785859	1.0977	0.989402	1.21786
CP	IGP26	Weighted median	4	0.125829	0.0763709	0.0994334	1.13409	0.976425	1.31721
CP	IGP28	Weighted median	7	0.0939697	0.048559	0.0529701	1.09853	0.998795	1.20822
CP	IGP29	Weighted median	6	0.0145571	0.0421173	0.729619	1.01466	0.934267	1.10198
CP	IGP30	Weighted median	3	-0.0451516	0.11353	0.690847	0.955853	0.76516	1.19407
CP	IGP32	Weighted median	3	0.0935272	0.0604245	0.121662	1.09804	0.975403	1.2361
CP	IGP34	Weighted median	4	0.0905095	0.107805	0.401151	1.09473	0.886222	1.3523
CP	IGP35	Weighted median	8	-0.0975823	0.0534065	0.0676752	0.907028	0.816883	1.00712
CP	IGP36	Weighted median	4	0.000666756	0.123618	0.995696	1.00067	0.785352	1.27501
CP	IGP37	Weighted median	4	-0.106716	0.0973173	0.272824	0.898781	0.742704	1.08766
CP	IGP38	Weighted median	4	-0.106207	0.0934354	0.255669	0.899239	0.748757	1.07996
CP	IGP39	Weighted median	6	0.0461954	0.0698041	0.508108	1.04728	0.913364	1.20083
CP	IGP40	Weighted median	6	0.0468917	0.0666856	0.481946	1.04801	0.919604	1.19434
CP	IGP42	Weighted median	4	0.0666576	0.07631	0.382385	1.06893	0.920434	1.24138
CP	IGP45	Weighted median	6	-0.0276096	0.0967769	0.775421	0.972768	0.804695	1.17595
CP	IGP46	Weighted median	5	0.0767198	0.0830825	0.35579	1.07974	0.917482	1.27069
CP	IGP47	Weighted median	4	0.114063	0.134033	0.394765	1.12082	0.861878	1.45757
CP	IGP49	Weighted median	6	0.0174778	0.0879618	0.8425	1.01763	0.856477	1.20911
CP	IGP5	Weighted median	6	-0.0300728	0.10246	0.769135	0.970375	0.793823	1.18619
CP	IGP50	Weighted median	3	0.0104995	0.113125	0.926052	1.01055	0.809592	1.2614
CP	IGP51	Weighted median	3	0.0651991	0.0960003	0.497039	1.06737	0.884298	1.28835
CP	IGP52	Weighted median	4	0.0481071	0.125986	0.702576	1.04928	0.819693	1.34318
CP	IGP53	Weighted median	4	0.00600588	0.119378	0.959875	1.00602	0.796145	1.27123
CP	IGP54	Weighted median	5	0.106464	0.118307	0.368178	1.11234	0.882128	1.40262
CP	IGP55	Weighted median	4	-0.0160973	0.131156	0.902318	0.984032	0.760968	1.27248
CP	IGP57	Weighted median	3	-0.0513322	0.125346	0.682155	0.949963	0.743036	1.21452
CP	IGP58	Weighted median	4	-0.0759005	0.0745821	0.308832	0.926908	0.80085	1.07281
CP	IGP59	Weighted median	5	-0.064587	0.0766719	0.399575	0.937455	0.806651	1.08947
CP	IGP6	Weighted median	5	0.0756309	0.0858018	0.378069	1.07856	0.911612	1.27609
CP	IGP60	Weighted median	5	-0.074564	0.0793482	0.347368	0.928148	0.794465	1.08433
CP	IGP62	Weighted median	6	0.0291836	0.082545	0.723678	1.02961	0.875811	1.21043
CP	IGP63	Weighted median	8	-0.0235831	0.0784774	0.763789	0.976693	0.837446	1.13909
CP	IGP64	Weighted median	7	0.0417521	0.084949	0.623075	1.04264	0.882719	1.23152
CP	IGP65	Weighted median	3	0.14212	0.119804	0.235515	1.15272	0.911471	1.45781
CP	IGP66	Weighted median	6	-0.0215367	0.0760333	0.776982	0.978694	0.843191	1.13597
CP	IGP67	Weighted median	6	0.0411445	0.074109	0.578766	1.042	0.901127	1.2049
CP	IGP68	Weighted median	8	-0.0339772	0.0833663	0.683593	0.966594	0.820883	1.13817
CP	IGP69	Weighted median	8	-0.0761647	0.0875703	0.384434	0.926664	0.780514	1.10018
CP	IGP7	Weighted median	4	-0.105624	0.142451	0.458404	0.899763	0.680567	1.18956
CP	IGP70	Weighted median	6	-0.0294361	0.0752561	0.69569	0.970993	0.837832	1.12532
CP	IGP71	Weighted median	6	-0.029416	0.0783735	0.707414	0.971012	0.832745	1.13224
CP	IGP72	Weighted median	6	0.00208867	0.0797512	0.979106	1.00209	0.85708	1.17164
CP	IGP73	Weighted median	4	0.042686	0.127272	0.73733	1.04361	0.813208	1.33929
CP	IGP74	Weighted median	8	-0.0777028	0.0858387	0.365349	0.925239	0.781964	1.09477
CP	IGP75	Weighted median	8	-0.0773478	0.0843114	0.35893	0.925568	0.784587	1.09188
CP	IGP76	Weighted median	8	0.0791746	0.0855116	0.354501	1.08239	0.915369	1.27989
CP	IGP77	Weighted median	5	0.0708007	0.128541	0.58177	1.07337	0.834319	1.38091
CP	IGP8	Weighted median	3	-0.0275216	0.112899	0.807408	0.972854	0.779732	1.21381
CP	IGP9	Weighted median	6	-0.0580767	0.087429	0.506516	0.943578	0.794981	1.11995

[truncated: 16 more sheets: Table S10, Table S11, Table S12, Table S13, Table 14, Table 15, Table S16, Table S17, Table S18, Table S19, Table S20, Table S21, Table S22, Table S23, Table S24, Table S25]
